# Supplementary material for: A Metabolic Model of Intestinal Secretions: The Link between Human Microbiota and Colorectal Cancer Progression
Source: Metabolites. 2021 Jul 15;11(7):456. doi: 10.3390/metabo11070456 (PMC8303431; doi:10.3390/metabo11070456)
Supplement: Supplementary file 1 [file metabolites-11-00456-s001.zip › Supp/Supplementary 2.csv]

Modified and normalized relative abundanes and taxonomy assignments
	SRR2761034	SRR2761035	SRR2761036	SRR2761038	SRR2761039	SRR2761041	SRR2761043	SRR2761044	SRR2761045	SRR2761046	SRR2761047	SRR2761051	SRR2761052	SRR2761055	SRR2761059	SRR2761062	SRR2761071	SRR2761073	SRR2761074	SRR2761084	SRR2761086	SRR2761092	SRR2761184	SRR2761202	SRR2761212	SRR2761220	SRR2761222	SRR2761227	SRR2761229	SRR2761231	SRR2761234	SRR2761240	SRR2761242	SRR2761244	SRR2761246	SRR2761248	SRR2761250	SRR2761252	SRR2761254	SRR2761256	SRR2761258	SRR2761260	SRR2761265	SRR2761271	SRR2761273	SRR2761275	SRR2761278	SRR2761280	SRR2761286
panActinomyces	0	0.000100462	0	0.000501454	0	0.002217966	0	0.002704327	0	0	0.072822899	0.000200381	0.00030018	0	0	0.006676783	0	0	0	0.00040032	0.028654443	0	0	0.000100442	0.010717147	0.003554021	0	0.00010004	0.00010007	0.0001	0.000827215	0.000102891	0.0010002	0.000602894	0	0.000738085	0.001303258	0	0.005021593	0.00020028	0.00408377	0	0.000706857	0	0	0	0.000100281	0	0
Mobiluncus_curtisii_ATCC_43063	0	0	0	0	0	0	0	0	0	0	0	0	0	0	0	0	0	0	0	0.00010008	0.006211802	0	0	0	0	0	0	0	0	0	0	0	0	0	0	0	0	0	0	0	0	0	0	0	0	0	0	0	0
Varibaculum_cambriense_DSM_15806	0	0	0	0	0	0	0	0	0	0	0	0	0	0	0	0	0	0	0	0	0	0	0	0	0	0	0	0	0	0	0	0	0	0	0	0	0	0	0	0.000801122	0	0	0	0	0	0	0	0	0
panBrevibacterium	0	0	0	0	0	0	0	0.00010016	0	0	0	0	0	0	0	0	0	0	0	0	0	0	0	0	0	0.000101543	0	0	0	0	0	0	0	0	0	0	0	0	0	0	0	0	0	0	0	0	0	0	0
panCorynebacterium	0	0	0	0	0.00010022	0.018751891	0.003137969	0.002103365	0	0	0	0	0	0.0002	0	0.000202327	0	0.000200562	0	0	0	0	0	0	0.001802885	0	0	0.00020008	0	0	0	0	0	0.000100482	0	0.00432307	0	0	0	0.000901262	0.000314136	0	0	0.000636402	0	0	0.000200562	0.002412788	0
Corynebacterium_durum_F0235	0	0	0	0	0	0	0	0	0	0	0	0	0	0	0	0	0	0	0	0	0	0	0	0	0	0	0	0	0	0	0	0	0	0	0	0	0	0	0	0	0.00052356	0	0	0	0	0	0	0	0
Brachybacterium_paraconglomeratum_LC44	0	0	0	0	0	0	0	0	0	0	0	0	0	0	0	0	0	0	0	0	0	0	0	0	0	0	0	0	0	0	0	0	0	0	0	0	0	0	0	0	0	0	0	0	0	0	0	0	0
Dermacoccus_nishinomiyaensis	0	0	0	0	0	0	0	0	0	0	0.000202286	0	0	0	0	0	0	0	0	0	0	0	0	0	0	0	0	0	0	0	0	0	0	0	0	0	0	0	0	0	0	0	0	0	0	0	0	0	0
Dietzia_cinnamea_P4	0	0	0	0	0.000200441	0	0	0	0	0	0.000202286	0	0	0	0	0	0	0	0	0	0	0	0	0	0	0	0	0	0	0	0	0	0	0	0	0	0	0	0	0	0	0	0	0	0	0	0	0	0
Blastococcus_massiliensis_AP3	0	0	0	0	0	0	0	0	0	0	0.000303429	0	0	0	0	0	0	0	0	0	0	0	0	0	0	0	0	0	0	0	0	0	0	0	0	0	0	0	0	0	0	0	0	0	0	0	0.000902527	0	0
panGordonia	0	0	0	0	0	0	0	0	0	0	0	0	0	0	0	0	0	0	0	0	0	0	0	0	0	0	0	0	0	0	0	0	0	0	0	0	0	0	0	0	0	0	0	0	0	0.002421308	0	0	0
Kytococcus_sedentarius_DSM_20547	0	0	0	0	0	0	0	0	0	0	0	0	0	0	0	0	0	0	0	0	0	0	0	0	0	0	0	0	0	0	0	0	0	0	0	0	0	0	0	0	0	0	0	0	0	0	0	0	0
panMicrobacterium	0	0	0	0	0	0	0	0	0	0	0	0	0	0	0.000100908	0	0	0	0	0	0	0	0	0	0	0	0	0	0	0	0	0	0	0	0	0	0	0	0	0	0	0	0	0	0	0	0	0	0
Micrococcus_luteus_NCTC_2665	0	0	0.000402253	0	0.000901984	0.000201633	0	0	0	0	0	0	0	0	0.062865792	0	0	0	0	0	0	0	0	0	0	0	0	0	0	0	0	0	0	0	0	0	0	0	0	0	0.000104712	0	0	0	0	0	0.000100281	0	0
panArthrobacter	0	0	0	0	0	0	0	0	0	0	0	0	0	0	0.000908174	0	0	0	0	0	0	0	0	0	0	0	0	0	0	0	0	0	0	0	0	0	0	0	0	0	0	0	0	0	0	0	0	0	0
Kocuria_palustris_PEL	0	0	0	0	0	0	0.001214698	0	0	0	0	0	0	0	0	0	0	0	0	0	0	0	0	0	0	0	0	0	0	0	0	0	0	0	0	0	0	0	0	0	0	0	0	0	0	0	0	0	0
Kocuria_rhizophila_DC2201	0	0	0	0	0	0	0	0	0	0	0	0	0	0	0	0	0	0	0.000200562	0	0	0	0	0	0	0	0	0	0	0	0	0	0	0	0	0	0	0	0	0	0	0	0	0	0	0	0	0	0
panMicrococcus	0	0	0	0	0	0	0	0	0	0	0	0	0	0	0	0	0	0	0	0	0	0	0	0	0	0	0	0	0	0	0	0	0	0	0	0	0	0	0	0	0	0	0	0	0	0	0	0	0
panRothia	0	0	0	0	0	0	0	0	0	0	0	0	0	0	0.001513623	0	0	0	0	0	0	0	0	0	0	0	0	0	0	0	0	0	0	0	0	0	0	0	0	0	0	0	0	0	0	0	0	0	0
Rothia_aeria_F0474	0	0	0	0	0	0	0	0	0	0	0	0	0	0	0	0	0	0	0	0	0	0	0	0	0	0	0	0	0	0	0	0	0	0	0	0	0	0	0.000301296	0	0	0	0	0	0	0	0	0	0
Rothia_dentocariosa_ATCC_17931	0	0	0	0	0	0	0	0	0	0	0	0	0	0	0	0	0	0	0	0	0	0	0	0	0	0	0	0	0	0	0	0	0	0	0	0	0	0	0	0	0	0	0	0	0	0	0	0	0
Rothia_mucilaginosa_DY_18	0	0	0.000201126	0	0	0	0	0.00010016	0	0	0.000910286	0	0	0	0	0.002124431	0	0	0	0.00020016	0	0	0	0	0.004907853	0	0	0	0	0	0	0	0	0	0.00010022	0	0.000200501	0	0.001707342	0	0.000104712	0	0	0.001697073	0	0	0	0	0
panMycobacterium	0	0	0	0	0	0	0	0	0	0.001018849	0	0	0	0	0.001816347	0	0	0	0	0	0	0	0	0	0	0	0	0	0	0	0	0	0	0	0	0	0	0	0	0	0	0	0	0	0	0	0	0	0
panRhodococcus	0	0	0	0	0	0	0	0	0	0	0	0	0	0	0	0	0	0	0	0	0	0	0	0	0	0	0	0	0	0	0	0	0	0	0	0	0	0	0	0	0	0	0	0	0	0	0	0	0
Propionibacterium_acnes_KPA171202	0	0	0	0	0	0	0	0	0	0	0.000303429	0	0	0	0	0	0	0	0	0	0	0	0	0	0	0	0	0	0	0	0	0	0	0	0	0	0	0	0	0	0	0	0	0.000636402	0	0	0	0	0
panBifidobacterium	0	0	0	0	0	0	0	0	0	0	0	0	0	0	0	0	0	0	0	0	0	0	0	0	0	0	0	0	0	0	0	0	0	0	0	0	0	0	0	0	0	0	0	0	0	0	0	0	0
Bifidobacterium_longum_DJO10A	0	0	0	0	0	0	0	0	0	0	0	0	0	0	0	0	0	0	0	0	0	0	0	0	0	0	0	0	0	0	0	0	0	0	0	0	0	0	0	0	0	0	0.00010098	0	0	0	0	0	0
panAtopobium_minutum	0	0	0	0.005014542	0	0.000705716	0	0.002704327	0	0	0	0.002304378	0.003502101	0	0	0.000101163	0	0.002005616	0	0.001401121	0.000801523	0	0	0.000100442	0	0.001015435	0.001301041	0.00070028	0.00040028	0.0001	0.000103402	0.000411565	0	0	0.00010022	0	0	0.000803778	0.001707342	0.000400561	0	0.002705411	0.001615672	0	0	0	0.000200562	0.00140746	0
Adlercreutzia_equolifaciens_DSM_19450	0	0.000100462	0	0.000401163	0	0.00030245	0.000101225	0.000600962	0	0.000305655	0	0.009518084	0	0	0	0.000101163	0.000500501	0.000501404	0	0.001801441	0.00010019	0	0	0.000301326	0	0	0.0005004	0.007302921	0	0.0002	0.000103402	0.000617347	0	0.000602894	0.000801764	0.000527204	0.000300752	0.004119361	0	0.001301823	0	0.000400802	0.016762597	0	0	0	0.00250702	0	0
panAtopobium	0	0	0	0	0	0.000100817	0	0	0	0	0.000404572	0	0	0	0	0.000404654	0	0	0	0	0	0	0	0	0	0	0	0	0	0	0	0	0	0.000200965	0	0	0	0.001607556	0.000602591	0.000400561	0.003455497	0	0.00010098	0	0	0	0	0.002111189	0
panCollinsella	0	0	0	0.001002908	0	0	0	0	0.001842186	0	0	0.000300571	0.0005003	0	0	0	0.0003003	0.000601685	0	0.002602082	0	0	0	0	0	0	0.00010008	0.00060024	0	0.0001	0	0.000617347	0	0.000100482	0	0.000105441	0	0	0.001305614	0.000400561	0	0	0.002726447	0	0	0	0.000100281	0.000301598	0
Collinsella_aerofaciens_ATCC_25986	0	0.001205546	0	0.009327048	0	0.006149813	0	0	0.006549995	0	0.000202286	0	0.015409246	0	0.006659939	0	0	0.003008424	0	0.014111289	0	0	0	0.000602652	0	0.003046304	0.001401121	0	0.001901331	0.0008	0	0	0	0	0	0.003901307	0	0	0.008335844	0	0	0.000501002	0.031202666	0	0	0	0	0.004121846	0
Collinsella_stercoris_DSM_13279	0	0.000100462	0.000100563	0	0	0.001411433	0	0	0.002353904	0.007131941	0	0	0.004302582	0	0.005348133	0	0	0.000401123	0	0.001000801	0	0	0	0	0.002704327	0.001218522	0	0	0.00010007	0	0	0.003189629	0	0	0	0.00137073	0	0.000100472	0.000401727	0	0	0.009218437	0.004443098	0	0	0	0	0.001206394	0
Eggerthella_sp_1_3_56FAA	0	0	0	0	0	0	0	0	0	0	0	0.000901713	0	0	0	0	0.0001001	0	0	0.00010008	0	0	0	0	0	0	0	0	0	0	0	0	0	0	0	0	0	0	0	0	0	0	0	0	0	0	0	0	0
Eggerthella_lenta_DSM_2243	0	0	0	0	0	0	0	0.003004808	0	0	0	0.001001904	0	0	0	0.00030349	0	0	0	0	0.000300571	0	0	0	0	0	0	0.00080032	0	0	0	0	0.00040008	0	0.00010022	0	0	0.000100472	0	0	0	0.001302605	0	0	0	0	0	0	0
panSlackia	0	0	0	0.000501454	0	0.004133481	0	0	0	0	0	0	0	0	0	0	0	0	0	0	0	0	0	0.000100442	0	0	0.00040032	0	0.00070049	0	0	0.000205782	0	0	0	0	0	0.001205667	0.001205182	0	0	0	0	0	0	0	0	0	0
panBacteroides	0	0.017279486	0.010860821	0.109116438	0.007215875	0.108277044	0.097580727	0.335436699	0.29700133	0.174325013	0.00242743	0.174731991	0.073444066	0.0014	0.163269425	0.019828022	0.095995996	0.249298034	0.084837545	0.141813451	0.009317704	0.064078061	0.054043194	0.060365609	0.080128205	0.038789602	0.009607686	0.18467387	0.017212048	0.0343	0.079929687	0.12326371	0.129925985	0.113042605	0.222289035	0.02836356	0.051929825	0.026424194	0.030029125	0.006609253	0.003560209	0.09248497	0.041704534	0	0	0.141646489	0.002105897	0.056298381	0.088940901
Bacteroides_caccae_ATCC_43185	0	0	0	0	0	0.000201633	0	0	0	0	0.000101143	0	0.00110066	0	0	0	0	0.001203369	0	0.004803843	0	0.000100594	0	0	0.003205128	0	0.00020016	0	0	0	0.001757833	0	0.00010002	0	0	0	0	0	0.000903887	0	0	0.000801603	0	0	0	0	0	0	0
Bacteroides_coprophilus_DSM_18228	0	0	0.002413516	0	0	0	0.03654216	0	0	0	0	0	0	0	0	0	0	0	0	0	0	0	0	0	0	0.003554021	0	0	0	0	0	0.000102891	0.00010002	0	0	0	0	0	0	0	0	0	0	0	0	0	0	0	0
Bacteroides_eggerthii_DSM_20697	0	0	0	0	0	0	0.001822047	0	0.024460137	0	0	0	0	0	0	0	0	0	0	0	0	0	0	0	0.001402244	0	0	0	0	0	0.00051701	0	0	0	0	0	0	0	0	0	0	0.000200401	0	0	0	0	0	0	0
Bacteroides_fragilis_3_1_12	0	0	0.001005632	0	0	0.000403266	0	0.000500801	0	0.016301579	0	0	0.002301381	0	0.012008073	0.000708144	0.029029029	0.021861211	0.000501404	0.035328263	0.026951207	0.170103611	0.35951783	0.037464845	0	0.012083672	0.050640512	0.066626651	0.029320524	0.0431	0.000103402	0.000102891	0.00180036	0.022307074	0.153036681	0.02414593	0.36160401	0.043203054	0.000200864	0.014119768	0.011518325	0.207915832	0	0	0.000214731	0.375302663	0	0	0.21825629
Bacteroides_nordii_CL02T12C05	0	0	0	0	0	0	0	0.000300481	0	0	0	0	0	0	0	0	0.001001001	0	0	0	0	0	0	0	0	0	0	0	0	0	0	0	0.0005001	0	0.00010022	0	0	0	0	0	0	0	0	0	0	0	0	0	0
Bacteroides_ovatus_ATCC_8483	0	0	0	0.000100291	0	0.000100817	0	0	0.000409375	0.000305655	0	0.000200381	0	0	0	0	0.001201201	0.000601685	0	0.002401922	0	0	0	0.000301326	0	0.000101543	0.00020016	0.005502201	0.00020014	0.0001	0.000103402	0.000514456	0.0005001	0.002411576	0.009520946	0	0.000300752	0.000401889	0	0	0	0	0.001009795	0	0	0	0	0	0
Bacteroides_plebeius_M12_DSM_17135	0	0.000401849	0	0.000200582	0	0.00030245	0.001012248	0.003705929	0.007164057	0	0	0	0	0	0	0	0	0	0	0	0	0	0	0.000301326	0.001502404	0.000507717	0	0.00010004	0.00070049	0	0.00051701	0.00164626	0.0005001	0	0	0	0	0	0.001205182	0	0	0	0	0	0	0	0	0	0
Bacteroides_uniformis_ATCC_8492	0	0.000502311	0	0.001103199	0	0.008972679	0.000607349	0.001903045	0.032135912	0.006928171	0	0.003005711	0.00010006	0	0	0.000404654	0.0001001	0.00130365	0.000601685	0.00010008	0.000300571	0.000402374	0.000401808	0.000100442	0	0.00030463	0	0.004301721	0	0.0004	0.015510288	0.010597798	0.00020004	0.015775723	0.00410904	0.000843526	0.003408521	0.001004722	0.000602591	0	0.002827225	0.006012024	0.016762597	0	0	0	0	0.011159143	0
panParabacteroides	0	0.000200924	0	0.024771838	0	0.010384111	0.009312683	0.000600962	0.000204687	0.001935813	0	0.000701333	0.00080048	0	0	0.000101163	0.001001001	0.002005616	0	0.004303443	0.000300571	0.000100594	0	0.000100442	0	0.001726239	0	0.00170068	0.001501051	0.0001	0.008168752	0.000926021	0.00030006	0.001205788	0.00200441	0.003584985	0.001503759	0	0.002410365	0.001602243	0.000104712	0.006412826	0.001211754	0	0	0	0	0.001608525	0
Parabacteroides_distasonis_ATCC_8503	0	0.000200924	0	0.006017451	0	0.012904527	0.00020245	0.003305288	0.001637499	0.007233826	0	0.0083158	0.002001201	0	0	0.000202327	0.005205205	0.015844364	0	0.002401922	0.000300571	0.002112464	0	0	0	0.000710804	0.00030024	0.009503802	0.00040028	0.0016	0.003102058	0.000617347	0.00020004	0.003717846	0.005211465	0.00147617	0.001804511	0	0.004619865	0.004205888	0.000418848	0.006513026	0.003635262	0	0	0	0	0.001206394	0
Parabacteroides_gordonii_DSM_23371	0	0	0	0.000100291	0	0	0	0	0	0	0	0	0	0	0	0	0.000700701	0	0	0	0	0	0	0	0	0	0	0	0	0	0.000827215	0.000617347	0	0	0	0	0	0	0	0	0	0	0	0	0	0	0	0	0
Porphyromonas_asaccharolytica_DSM_20707	0	0	0	0	0.000200441	0.00090735	0	0.000701122	0	0	0.002933145	0	0	0	0	0.00030349	0	0.009526675	0	0.00020016	0.01943693	0	0	0	0.009214744	0	0	0	0	0.0025	0	0	0.00160032	0	0	0.000105441	0.001704261	0	0.000903887	0	0	0	0	0	0	0	0	0	0
Porphyromonas_endodontalis_ATCC_35406	0.000100462	0	0	0	0	0.001008166	0	0	0	0	0.001517144	0	0	0	0	0.00091047	0	0.000100281	0	0	0.015429316	0.000201187	0	0	0.003205128	0	0.013911129	0	0	0	0	0	0	0	0	0.000948967	0.000401003	0.191299106	0.000301296	0	0	0	0	0	0	0	0	0	0
Tannerella_forsythia_ATCC_43037	0	0	0	0	0	0	0	0	0	0	0	0	0	0	0	0.00060698	0	0	0	0	0	0	0	0	0.005709135	0	0	0	0	0	0	0	0	0	0	0	0	0	0	0	0	0	0	0	0	0	0	0	0
panPrevotella	0.003817561	0	0	0.209006118	0	0.132170582	0.001315923	0.000600962	0.004503121	0.000101885	0.000708	0.00010019	0.003702221	0	0	0.008598887	0	0.000100281	0.004111512	0.0005004	0.012724176	0.000402374	0.004118533	0.009140217	0	0	0.006405124	0	0.139797859	0	0.00217144	0	0.00010002	0.000100482	0.00010022	0.001159848	0.000200501	0.08600422	0.010846641	0	0	0	0.00010098	0	0	0	0.005515443	0.001206394	0
Prevotella_copri_CB7_DSM_18205	0.000200924	0.001105083	0	0.117039414	0	0.01996169	0.026925802	0	0	0	0	0	0.012907745	0	0	0	0	0	0	0	0	0.001609496	0.000100452	0	0	0.000406174	0.00020016	0	0.001200841	0	0	0	0	0	0	0.036166175	0.000100251	0	0.042783971	0	0	0.005711423	0.019892962	0	0	0	0.011331729	0	0
Prevotella_intermedia_ATCC_25611	0	0	0	0	0	0	0.004858791	0	0	0	0	0	0	0	0	0	0	0	0	0	0.203787196	0	0	0.15498192	0	0	0.016813451	0	0	0	0	0	0	0	0	0.010438633	0	0.000703306	0.000502159	0	0	0	0	0	0	0	0	0.046948829	0
Prevotella_melaninogenica_ATCC_25845	0	0	0	0	0	0	0	0	0	0	0	0	0	0	0	0.005766313	0	0	0	0	0	0	0	0	0	0	0	0	0.008105674	0	0	0	0	0	0	0	0.000100251	0	0.002410365	0	0	0	0	0	0	0	0	0	0
Prevotella_nanceiensis_DSM_19126	0	0	0	0	0	0.00030245	0	0	0	0	0.000809143	0	0	0	0	0.012847749	0	0	0	0	0	0	0	0.000100442	0.002604167	0	0	0	0	0	0	0	0	0	0.00010022	0	0	0	0.000100432	0	0	0	0	0	0	0	0	0	0
Prevotella_nigrescens_ATCC_33563	0	0	0	0	0	0	0.000101225	0	0	0	0	0	0	0	0	0	0	0	0	0	0	0.000804748	0	0	0	0	0.0005004	0	0.001300911	0	0	0	0	0	0	0	0	0.001004722	0	0	0	0	0	0	0	0	0	0	0
Prevotella_pallens_ATCC_700821	0	0	0	0	0	0	0	0	0	0	0	0	0	0	0	0	0	0	0	0	0	0	0	0	0	0	0	0	0	0	0	0	0	0	0	0	0	0	0	0	0	0	0	0	0	0	0	0	0
Prevotella_stercorea_DSM_18206	0	0.000200924	0	0.032895397	0	0.025405787	0	0	0.001330468	0	0	0	0.092855713	0	0	0	0	0	0	0	0.002304378	0	0	0	0	0	0	0	0.00020014	0	0.001034019	0.000514456	0.00020004	0.000904341	0.000400882	0.00716997	0	0	0.00160691	0	0	0.000601202	0	0	0	0	0.002908143	0	0
panAlistipes	0	0.000904159	0	0.000100291	0	0.001411433	0	0.000500801	0.015453894	0.018135507	0	0	0	0	0	0	0	0	0.000200562	0.00020016	0	0.001911277	0	0.000200884	0.000400641	0	0	0	0.00040028	0	0.021404198	0.01903488	0.00170034	0.016278135	0.009220285	0.000105441	0	0.000100472	0.000602591	0	0	0.005310621	0	0	0	0	0	0	0
Alistipes_indistinctus_YIT_12060	0	0	0	0	0	0	0	0	0	0	0	0	0	0	0	0	0	0	0	0	0	0	0	0	0	0	0	0	0	0	0	0.000308674	0	0	0	0	0	0	0.000200864	0	0	0	0	0	0	0	0	0	0
panBarnesiella	0	0	0	0.000200582	0	0	0	0	0.006857026	0	0	0	0	0	0	0	0	0.002707581	0	0	0	0.000301781	0	0	0.000300481	0	0.00010008	0	0	0	0.001447627	0.000308674	0	0.001406752	0.000501102	0	0	0	0	0	0	0	0	0	0	0	0	0	0
panButyricimonas	0	0	0.000603379	0.000300873	0	0.002520415	0	0	0.002865623	0.014467652	0	0	0.001600961	0	0.006962664	0.001719777	0.034534535	0.007521059	0	0.005104083	0.004508566	0.002716025	0.044098443	0.013760546	0	0.000609261	0.011609287	0.010404162	0.005103573	0.0112	0.002481646	0	0.00010002	0.005426045	0.023050712	0.001897933	0.059649123	0.003717472	0.000200864	0.00520729	0.001675393	0.012124248	0	0	0.000536826	0.013317191	0	0	0.020479813
panOdoribacter	0	0	0	0.002005817	0	0	0	0.00010016	0	0.000101885	0	0	0	0	0	0	0	0.000100281	0	0	0.00010019	0.000201187	0	0	0	0	0	0	0	0	0.00217144	0.000617347	0.00160032	0.000904341	0	0	0	0	0	0	0	0.000901804	0	0	0	0	0	0.000603197	0
panParaprevotella	0	0.000200924	0	0.00120349	0	0.000504083	0	0	0	0.00020377	0	0	0	0	0	0	0	0	0	0.00010008	0	0	0	0.000100442	0	0.000406174	0	0.00010004	0	0	0.001861235	0	0.00020004	0.000100482	0.00010022	0	0	0	0.000803455	0	0.000104712	0	0	0	0	0	0	0.000100533	0
panCapnocytophaga	0	0	0	0	0	0	0	0	0	0	0.000505715	0	0	0	0	0.000404654	0	0	0	0	0	0	0	0	0	0	0	0	0.001701191	0	0	0	0	0	0	0	0.000401003	0	0	0	0	0	0	0	0	0	0	0	0
Capnocytophaga_ochracea_DSM_7271	0	0	0	0	0	0	0	0	0	0	0	0	0	0	0	0	0	0	0	0	0	0	0	0	0.000500801	0	0	0	0	0	0	0	0	0	0	0	0	0	0	0	0	0	0	0	0	0	0	0	0
Cloacibacillus_evryensis_DSM_19522	0	0	0	0	0.001102425	0	0	0	0	0	0.000101143	0	0	0	0	0.003237228	0	0	0.000200562	0	0	0.004124334	0.002209945	0	0	0	0	0	0	0	0	0	0	0	0	0	0.000200501	0	0	0.00020028	0	0.000200401	0	0.006364022	0	0	0	0	0
panBacillus	0.003616637	0.000401849	0.000100563	0.000100291	0.000901984	0.000806533	0.000101225	0	0.007368744	0.000407539	0.003540002	0.000901713	0	0	0.000100908	0	0	0.000200562	0	0	0	0	0	0	0.000300481	0	0	0	0.00090063	0	0.000103402	0	0.00030006	0	0.00010022	0	0	0	0	0	0.000209424	0	0	0.000424268	0	0	0	0.000201066	0
panPaenibacillus	0.000100462	0	0	0	0	0	0	0.00010016	0	0	0	0	0	0	0	0	0	0	0	0	0	0	0	0	0	0	0	0	0	0	0	0	0	0	0	0	0	0	0	0	0	0	0	0.000106067	0	0	0	0	0
panLysinibacillus	0.002109705	0	0	0	0.000601323	0.000100817	0	0	0	0	0.000101143	0	0	0	0	0	0	0	0	0	0	0	0	0	0.000500801	0.000101543	0	0	0	0	0	0	0	0	0	0	0	0	0	0	0.001361257	0	0	0	0	0.001210654	0	0	0
panStaphylococcus	0	0	0	0	0	0.000806533	0.000607349	0.000801282	0	0	0.059472034	0	0	0	0	0.003338392	0	0.001403931	0.000100281	0.00030024	0	0	0	0	0	0.000101543	0	0	0.001100771	0	0	0	0.00010002	0.000200965	0	0.000527204	0	0	0.001205182	0	0.010680628	0	0.000403918	0	0	0	0	0	0
Staphylococcus_aureus_subsp_aureus_USA300_FPR3757	0	0	0	0	0	0	0	0	0	0	0	0	0	0	0	0	0	0	0	0	0.00010019	0	0	0	0	0	0	0	0	0	0	0	0	0	0	0	0.000501253	0	0	0.00010014	0	0	0	0	0.000107365	0	0	0	0
Staphylococcus_epidermidis_ATCC_12228	0.000301386	0	0	0	0.000400882	0.000100817	0	0	0	0	0	0	0	0	0	0	0	0	0	0	0	0	0	0	0.000200321	0	0	0	0	0	0	0	0	0	0	0	0	0	0	0	0	0	0	0	0	0	0	0	0
Staphylococcus_equorum_subsp_equorum_Mu2	0	0	0	0	0	0	0	0	0	0	0	0	0	0	0	0	0	0.000100281	0	0	0	0	0	0	0	0	0	0	0	0	0	0	0	0	0	0	0	0	0	0	0	0	0	0	0	0	0	0	0
Staphylococcus_haemolyticus_JCSC1435	0	0	0	0	0	0.001008166	0	0	0	0	0	0	0	0	0	0	0	0	0	0	0	0	0	0	0	0	0	0	0	0	0	0	0	0	0	0	0	0	0	0	0	0	0	0	0	0	0	0	0
Staphylococcus_pettenkoferi_VCU012	0	0	0	0	0	0	0	0	0	0	0	0	0	0	0	0	0	0	0	0	0	0	0	0	0	0	0	0	0	0	0	0	0	0	0	0	0	0	0	0.00020028	0	0	0	0	0	0	0	0	0
Gemella_morbillorum_M424	0.069620253	0	0.000402253	0	0.00010022	0.002318782	0	0.000300481	0	0	0.058966319	0.001102094	0	0	0	0.027415276	0	0	0	0.003402722	0.006913135	0.00603561	0.002209945	0.013057453	0.017828526	0.019902518	0.04733787	0.00020008	0.027619334	0	0.004653087	0.000102891	0.00010002	0.026828778	0	0.018241248	0.045814536	0.003215111	0.024505373	0.006308832	0.003455497	0.001402806	0	0.010818838	0	0.012106538	0	0.015582588	0.005266238
panGranulicatella	0.007032349	0	0	0.00120349	0	0.001209799	0.001214698	0.001001603	0	0	0.037220593	0.000300571	0	0	0.003733602	0.041072332	0.001901902	0	0.000100281	0.001100881	0.000200381	0.040941555	0.035258664	0.000602652	0.009415064	0.043562145	0.001901521	0.00010004	0.002401681	0.1277	0.005170096	0.074081696	0.191738348	0.000401929	0.000300661	0.000210881	0.093934837	0	0.022396304	0.002904066	0.035287958	0	0.000302939	0	0	0	0	0.00462451	0
panAerococcus	0	0	0	0	0	0	0	0.000701122	0	0	0	0	0	0	0	0	0	0	0	0.00020016	0	0	0	0	0	0	0	0	0	0	0	0	0	0	0	0.000105441	0	0	0.003615547	0	0	0	0	0	0	0	0.000802246	0	0
Abiotrophia_defectiva_ATCC_49176	0	0	0	0	0	0	0	0.000500801	0	0	0	0	0	0	0	0	0	0	0	0	0	0	0	0	0	0	0	0	0	0	0	0	0	0	0	0.000105441	0	0	0.000200864	0	0	0	0	0	0	0	0.000100281	0	0
panEnterococcus	0	0	0	0	0	0.000100817	0	0.00010016	0	0	0	0.000601142	0	0	0	0	0.005305305	0	0	0	0.00010019	0	0.002812657	0	0	0	0	0.0020008	0.00010007	0.0004	0.003308862	0.000102891	0.00020004	0	0.00010022	0	0.001102757	0	0	0	0.001151832	0	0.00010098	0	0	0	0.005214601	0	0
Enterococcus_asini_ATCC_700915	0	0	0	0	0	0	0	0	0	0	0	0	0	0	0	0	0	0	0	0	0	0	0	0	0	0	0	0	0	0	0	0	0	0	0	0	0	0	0	0	0	0	0	0	0	0	0	0	0
panLactobacillus	0.002411091	0	0	0	0	0	0	0	0	0	0.000303429	0	0	0	0	0	0.0002002	0	0	0	0.000200381	0	0	0	0	0	0	0	0.003102172	0	0.001034019	0.000102891	0.00110022	0.000100482	0.00010022	0	0.000401003	0	0.003515115	0.00020028	0.000314136	0	0	0.003182011	0.000107365	0.004842615	0	0.008645823	0
Lactobacillus_iners_DSM_13335	0	0	0	0	0	0	0	0	0	0	0	0	0	0	0	0	0	0	0	0	0	0	0	0	0	0	0	0	0	0	0	0	0	0	0	0	0	0	0	0	0	0	0	0	0	0	0	0	0
Lactobacillus_mucosae_LM1	0	0	0	0	0	0	0	0	0	0	0	0	0	0	0	0	0	0	0	0	0	0	0	0	0	0	0	0	0.0010007	0	0	0.000102891	0	0	0	0	0	0	0.000502159	0	0	0	0	0	0	0	0	0	0
Lactobacillus_reuteri_SD2112_ATCC_55730	0	0	0	0	0	0	0	0	0	0	0	0	0	0	0	0	0	0	0	0	0	0	0	0	0	0	0	0	0	0	0	0	0	0	0	0	0	0	0	0	0	0	0	0	0	0	0	0	0
Lactobacillus_ruminis_ATCC_25644	0	0	0	0	0	0.001008166	0	0	0	0	0	0	0	0	0	0	0	0	0	0	0	0	0	0	0	0	0	0	0	0	0	0	0	0	0	0	0	0	0	0	0	0	0	0	0	0	0	0	0
panPediococcus	0	0	0	0	0	0	0	0	0	0	0	0	0	0	0	0	0	0	0	0	0	0	0	0	0	0	0	0	0	0	0	0.000205782	0	0	0	0	0	0	0	0	0	0	0	0	0	0	0	0	0
panLeuconostoc	0	0	0	0	0	0	0	0	0	0	0	0	0	0	0	0	0.0001001	0	0	0	0	0	0	0	0	0	0	0	0	0	0	0.00082313	0.00010002	0	0	0	0	0	0	0	0	0	0	0	0	0	0	0	0
Weissella_cibaria_KACC_11862	0	0	0	0	0	0	0	0	0	0	0	0	0	0	0	0	0	0	0	0	0	0	0	0	0	0	0	0	0	0	0	0.000926021	0.00010002	0	0	0	0	0	0	0	0	0	0	0	0	0	0	0	0
Weissella_confusa_LBAE_C39_2	0	0	0	0	0	0	0	0	0	0	0	0	0	0	0	0	0.0001001	0	0	0	0	0	0	0	0	0	0	0	0	0	0	0	0.00020004	0	0	0	0	0	0	0	0	0	0	0	0	0	0	0	0
panWeissella	0	0	0	0	0	0	0	0	0	0	0	0	0	0	0	0	0	0	0	0	0	0	0	0	0	0	0	0	0	0	0	0	0	0	0	0	0	0	0	0	0	0	0	0	0	0	0	0	0
panLactococcus	0.000703235	0.000200924	0	0	0	0.000403266	0	0	0	0.002547122	0.002022858	0	0	0	0	0.053211937	0.073173173	0	0.000601685	0.00040032	0.004107805	0.00171009	0.000301356	0.000200884	0.00380609	0.000609261	0.00040032	0.068527411	0.014410087	0.0402	0.003102058	0	0.013502701	0	0	0	0.001403509	0	0.001406046	0	0.012356021	0	0.005452893	0	0.000322096	0.001210654	0	0.00140746	0
Streptococcus_gallolyticus_subsp_gallolyticus_ATCC_43143	0.881454692	0.002009243	0.012268705	0.00120349	0.001002205	0.037604597	0.011843304	0.028645833	0	0.000101885	0.331849904	0.002404569	0.002001201	0.0008	0.104944501	0.406676783	0.357257257	0.001805054	0.001604493	0.024319456	0.06081555	0.032592295	0.001506781	0.353455203	0.181590545	0.005991064	0.004503603	0.12755102	0.2860002	0.2146	0.017681729	0.001028912	0.159731946	0.003818328	0.000701543	0.14635175	0.05764411	0.039485582	0.197348599	0.004306028	0.28973822	0.000501002	0.081490457	0.027365295	0.000644192	0.121065375	0.002908143	0.106564793	0.073727326
panStreptococcus	0	0	0	0	0	0	0	0	0	0	0	0	0	0	0.000504541	0	0.002302302	0	0	0	0	0	0	0	0.00010016	0	0	0.00180072	0	0.0012	0	0	0	0	0	0	0	0	0	0	0	0	0	0	0.000107365	0	0	0	0
Streptococcus_anginosus_1_2_62CV	0	0	0	0	0	0	0	0	0	0	0.000101143	0	0	0	0	0.00060698	0	0	0	0.00010008	0	0.011266472	0	0.00050221	0	0	0.00040032	0.00010004	0.001501051	0	0.00051701	0	0.00290058	0	0.00010022	0	0.035087719	0.085702803	0	0	0	0	0	0	0	0	0	0.000804263	0.00234055
Streptococcus_infantis_ATCC_700779	0.01416516	0.000100462	0	0.000100291	0.000200441	0.000201633	0	0.003705929	0	0	0.00485486	0.00010019	0	0	0	0.001011634	0	0	0	0.00070056	0	0	0	0.000401768	0.003305288	0	0	0.00010004	0	0.0001	0	0	0	0	0	0.000105441	0.001002506	0	0.000502159	0	0.004816754	0	0	0	0	0	0	0.000402131	0
Clostridiales_sp_1_7_47FAA	0.000100462	0.008840667	0.002111826	0.04523117	0.029164161	0.052021373	0.039174005	0.037359776	0.081874936	0.039225675	0.001416001	0.009518084	0.044726836	0.0001	0.005953582	0.003641882	0.013213213	0.010930606	0.002105897	0.017113691	0.003907424	0.005130269	0.001808137	0.006629168	0.023637821	0.011880585	0.004103283	0.008603441	0.009606725	0.0105	0.026781098	0.074184587	0.00630126	0.052451768	0.037382241	0.016659637	0.000401003	0.003416055	0.026915738	0.001502103	0.000418848	0.01492986	0.029486014	0.007212558	0	0	0.001805054	0.015582588	0.001170275
panClostridium	0	0.001607394	0.000703942	0.008023267	0.009721387	0.021675572	0.008806559	0.0078125	0.002251561	0.025878757	0.003438859	0.002304378	0.016609966	0	0	0.015680324	0.002802803	0.001203369	0.000802246	0.001901521	0.097284841	0.012875968	0.006127574	0.016572921	0.017928686	0.014825345	0.254003203	0.00160064	0.057340138	0.0117	0.367076828	0.035188805	0.00180036	0.018589228	0.017839246	0.021826234	0.014035088	0.064000804	0.005222457	0.000901262	0.000314136	0.002304609	0.028577199	0.018985999	0	0.085956416	0.000200562	0.051472806	0.01170275
Clostridium_hiranonis_TO_931_DSM_13275	0	0	0	0	0.000501102	0	0	0	0	0	0	0	0	0	0	0	0	0	0	0	0	0	0	0	0	0	0	0	0	0	0.000310206	0	0	0	0	0	0	0	0	0	0	0	0	0	0	0	0	0	0
Clostridium_perfringens_ATCC_13124	0	0.000502311	0	0	0.005812788	0	0	0	0	0	0	0	0	0	0	0	0	0	0	0	0	0	0	0	0	0	0	0	0	0	0.008478958	0.000102891	0	0	0	0	0	0	0	0	0	0	0.000605877	0	0	0	0	0	0
Anaerofustis_stercorihominis_DSM_17244	0	0	0	0	0	0	0	0	0	0	0	0	0	0	0	0	0	0	0	0	0	0	0	0	0	0	0	0	0	0	0	0	0	0	0	0	0	0	0	0	0	0	0	0	0	0	0	0	0
panPseudoramibacter	0	0	0	0	0	0	0	0	0	0	0	0	0	0	0	0	0	0	0	0	0	0	0	0	0	0	0	0	0	0	0.000620412	0.000617347	0	0.000401929	0	0	0	0.000100472	0.000602591	0	0.000628272	0	0	0	0	0	0	0	0
Lachnospiraceae_bacterium_sp_8_1_57FAA	0.000502311	0.017580872	0.003117458	0.056162872	0.006313891	0.035487448	0.172487094	0.083433494	0.085354621	0.118390219	0.004551431	0.073138964	0.087852712	0.0002	0.001311806	0.004754679	0.005505506	0.030284797	0	0.090772618	0.014126841	0.008852228	0.011752888	0.012354359	0.055889423	0.011271324	0.004803843	0.024309724	0.034324027	0.0055	0.035673664	0.104023048	0.00720144	0.065413987	0.074062938	0.023302404	0.004912281	0.021701999	0.028924375	0.001201682	0.002931937	0.072344689	0.053519136	0	0	0	0.006819093	0.00924902	0.03510825
panAnaerostipes	0	0.000100462	0	0.002507271	0	0.001713882	0.006984513	0	0.007368744	0.008660214	0	0	0	0	0	0	0	0	0	0	0	0	0	0	0	0	0	0	0	0	0.001344225	0.004835888	0	0	0.00010022	0.000210881	0	0.000803778	0.003113388	0	0	0.001803607	0.002726447	0	0	0	0.000100281	0	0
panBlautia	0	0.006429576	0.004022526	0.066994283	0.003106835	0.030950701	0.16337686	0.086838942	0.115750691	0.036984208	0	0.036769863	0.080548329	0.0001	0.007366297	0.002832575	0.053653654	0.022162054	0.000200562	0.019015212	0.004408376	0.004627301	0.00050226	0.001506629	0.056390224	0.003046304	0.00030024	0.034513806	0.011207845	0.0021	0.016854513	0.118736496	0.00490098	0.148412379	0.128983764	0.012442008	0.004310777	0.001607556	0.041779653	0.002403365	0.003769634	0.055911824	0.051701505	0	0.000107365	0	0.003710389	0.000100533	0
Blautia_obeum_ATCC_29174	0	0.001808318	0	0.008023267	0	0.005847364	0.000708574	0.002804487	0.009108587	0.002343352	0	0.000601142	0.004402642	0	0	0	0	0.001002808	0	0.00010008	0	0	0.000100452	0.001406187	0.001402244	0.001218522	0	0	0.00010007	0.0003	0.000310206	0.004732997	0.00020004	0.000401929	0.002505512	0.000738085	0	0	0.002209501	0	0	0.000400802	0.00201959	0	0	0	0.000601685	0	0
Blautia_producta_DSM_2950	0	0.001607394	0.000603379	0.001604653	0	0.000806533	0.000607349	0.004607372	0	0.003362201	0	0.093677988	0.002501501	0	0	0	0.004604605	0	0.001805054	0.056845476	0.00010019	0	0	0.000100442	0	0.000101543	0	0.210384154	0	0.0017	0.001240823	0.005659018	0	0.006631833	0.001703748	0.000210881	0.005012531	0.000803778	0.000100432	0	0.00052356	0	0.002625467	0	0	0	0.000200562	0.000502664	0
panButyrivibrio	0	0	0	0	0	0	0	0	0	0	0	0	0	0	0	0	0	0	0	0	0	0	0	0	0	0	0.00040032	0	0	0	0.000103402	0.000102891	0	0	0	0.000105441	0	0	0.000200864	0	0	0	0	0	0	0	0	0	0
Clostridium_citroniae_WAL_17108	0	0	0	0	0	0.000100817	0	0	0	0	0	0	0	0	0	0	0	0.000501404	0	0.00010008	0	0	0.002209945	0.000100442	0	0	0	0	0	0.0003	0.000103402	0.000102891	0.0025005	0	0	0.000210881	0	0	0	0	0.000104712	0.0001002	0	0	0	0	0	0	0
Clostridium_hathewayi_DSM_13479	0	0	0	0	0	0	0	0	0	0	0	0	0	0	0	0	0	0	0	0	0	0	0	0	0	0	0	0	0	0	0	0	0	0.000200965	0	0	0	0	0	0	0	0	0	0	0	0	0	0	0
panCoprococcus	0	0.000401849	0.000100563	0.010831411	0.000601323	0.018146991	0.004555117	0.037660256	0.016477331	0.005196128	0.000303429	0.023444545	0.021312788	0	0.00332997	0.001719777	0.001201201	0.009927798	0	0.005904724	0.000601142	0.001609496	0.000200904	0.00050221	0.012620192	0.002843217	0.00020016	0.008803521	0.002902031	0.0006	0.015200083	0.041568063	0.013502701	0.01778537	0.005913009	0.004744833	0.003709273	0.000401889	0.007431957	0	0	0.002304609	0.023932142	0.000106067	0	0	0.001203369	0.003418116	0
Coprococcus_catus_GD_7	0	0	0	0	0	0	0	0	0	0	0	0	0	0	0	0	0	0	0	0	0	0	0	0	0	0	0	0	0.00030021	0	0	0	0	0	0	0	0	0	0	0	0	0	0	0	0	0	0	0	0
Coprococcus_eutactus_ATCC_27759	0	0	0	0	0	0	0	0	0	0	0	0	0	0	0	0	0	0	0	0.00010008	0	0	0	0	0	0	0	0	0	0	0.000103402	0.000102891	0	0	0	0	0	0	0	0	0	0	0	0	0	0	0	0	0
panDorea	0	0.001306008	0.000603379	0.010630829	0.000901984	0.007057163	0.026622128	0.000300481	0.005731246	0.004381049	0	0.023544735	0.014608765	0	0.010393542	0.001011634	0.002302302	0.004312074	0.000100281	0.005104083	0.00280533	0.000201187	0.002410849	0.001004419	0.005008013	0.001827782	0.00040032	0.00290116	0.002801961	0.0006	0.002791852	0.005041671	0.00330066	0.004421222	0.002906394	0.002319696	0.000200501	0.002913694	0.00160691	0	0.001570681	0.015931864	0.00605877	0	0	0	0.005415162	0.004725043	0.000585138
Dorea_formicigenerans_ATCC_27755	0	0	0	0	0	0	0	0	0	0	0	0	0	0	0	0	0	0	0	0	0	0	0	0	0.00010016	0	0	0	0	0.0006	0	0.000102891	0	0.000301447	0	0	0	0	0	0	0	0	0	0	0	0	0	0	0
Lachnospira_multipara_ATCC_19207	0	0	0	0	0	0.000201633	0.000404899	0	0.000102344	0	0	0.00010019	0.00010006	0	0	0	0	0	0	0.00040032	0	0	0	0	0	0	0	0	0	0	0.003619067	0.012141167	0	0.000100482	0.023652034	0.000843526	0	0.000100472	0	0	0	0.0001002	0.00010098	0	0	0	0	0	0
Oribacterium_sinus_F0268	0	0	0	0	0	0	0	0	0	0	0.000404572	0	0	0	0	0.0071826	0	0	0	0	0.001102094	0	0	0.000200884	0.001001603	0	0.003803042	0	0.00010007	0	0	0	0	0	0	0	0	0.013764694	0.000602591	0	0.000732984	0	0	0	0	0	0	0	0
panRoseburia	0	0	0.001106195	0.002908434	0.000300661	0.001915516	0.003644094	0.003705929	0.002967966	0.005909322	0	0.024747019	0.0010006	0	0	0	0.0002002	0.020357	0	0.010708567	0	0.001810683	0.002310397	0.000401768	0	0.000203087	0	0.00010004	0.005503853	0.0012	0.001964637	0.002880955	0.00010002	0.018086817	0.019743436	0.00137073	0	0.000100472	0.000502159	0	0	0.001202405	0.004443098	0	0	0	0	0.000201066	0.000585138
panRuminococcus	0.000301386	0.002511553	0	0.000601745	0.000501102	0.001108983	0.015993522	0.000300481	0.003582028	0.025471218	0.000303429	0.00010019	0.025115069	0	0.00443996	0.000101163	0	0.013337345	0	0.090072058	0.00010019	0.000301781	0.000401808	0.000100442	0.002003205	0.00030463	0.00010008	0.00080032	0.005503853	0.0001	0.001551029	0.003498302	0	0.002110129	0.001503307	0.003268663	0	0	0.006929798	0	0	0.006112224	0	0	0	0	0.001403931	0.000100533	0
Ruminococcus_gnavus_ATCC_29149	0	0.000401849	0.007039421	0.002908434	0.000701543	0.000403266	0.010324932	0.087840545	0.000102344	0.002241467	0	0.08876866	0.004902942	0	0.044399596	0	0.009109109	0.027476935	0.000501404	0.011709367	0.001402665	0.00573383	0	0.000100442	0.003104968	0.000101543	0	0.106542617	0.007605324	0.0042	0.001344225	0.007819735	0.00010002	0.020498392	0.008117859	0.002530578	0.001303258	0.002210389	0.001004319	0.00010014	0.005340314	0.065230461	0.00201959	0	0	0	0.000100281	0.000100533	0
Ruminococcus_torques_ATCC_27756	0	0	0	0	0	0	0	0	0	0	0	0	0	0	0	0	0	0	0	0	0	0	0	0	0	0	0	0	0	0	0	0	0	0	0	0	0	0	0	0	0	0	0	0	0	0	0	0	0
Peptostreptococcus_stomatis_DSM_17678	0.000100462	0.000200924	0	0.000902618	0.003207056	0	0	0.000200321	0	0.000611309	0.001416001	0.001001904	0	0	0	0.00060698	0.004204204	0	0.003509828	0.00030024	0.000901713	0	0.01185334	0.000703094	0	0	0.00040032	0.004901961	0.002201541	0.0012	0.080963706	0.004012759	0	0.002311093	0.015634396	0.00432307	0.001203008	0.000100472	0.000100432	0	0	0.001302605	0.003433303	0.022274077	0	0	0	0	0.000585138
Filifactor_alocis_ATCC_35896	0	0	0	0	0	0	0	0	0	0	0.000101143	0	0	0	0	0	0	0	0	0	0.020138263	0	0	0.007432704	0	0	0	0	0	0	0	0	0	0	0	0	0	0.017884055	0	0.001502103	0	0	0	0	0	0	0	0	0
Peptostreptococcus_anaerobius_DSM_2949	0	0	0	0	0	0	0	0	0	0	0	0	0	0	0	0	0	0	0.000902527	0	0	0	0	0	0	0	0	0	0.00020014	0.0116	0	0	0	0	0	0	0	0	0	0	0	0	0	0	0	0	0	0	0
Clostridium_difficile_CD196	0	0	0	0	0	0	0	0	0	0	0	0	0	0	0	0	0	0	0	0	0	0	0	0	0	0	0	0	0	0	0	0	0	0	0	0	0.000200501	0	0	0	0	0	0	0	0	0	0	0	0
Clostridium_sordellii_ATCC_9714	0	0	0	0	0.001603528	0	0	0	0	0	0	0	0	0	0	0	0	0	0	0	0	0	0	0	0	0	0	0	0	0	0	0	0	0	0	0	0	0	0	0	0	0	0	0	0	0	0	0	0
Butyricicoccus_pullicaecorum_1_2	0	0.013562387	0.003218021	0.075218133	0.006814993	0.07712471	0.122380808	0.097055288	0.074199161	0.067345899	0.000708	0.02504759	0.104362618	0	0.007568113	0.001719777	0.003203203	0.029081428	0.003008424	0.135908727	0.025748923	0.010964692	0.002611753	0.002812374	0.046574519	0.018277823	0.004503603	0.013605442	0.023616532	0.0049	0.100506669	0.186850499	0.00580116	0.030345659	0.048406494	0.027836356	0.002406015	0.003717472	0.03243949	0.002203084	0.005340314	0.051803607	0.199636474	0.000106067	0.000107365	0	0.011030886	0.017693777	0.001170275
Anaerotruncus_colihominis_DSM_17241	0	0	0	0	0	0	0	0	0	0	0	0	0	0	0	0	0	0	0	0	0.000200381	0	0	0	0	0	0	0	0	0	0	0	0	0.000703376	0	0	0	0	0.000100432	0	0	0	0.00010098	0	0	0	0	0	0
Clostridium_methylpentosum_R2_DSM_5476	0	0	0	0	0	0	0	0	0	0	0	0	0	0	0	0	0	0	0	0	0	0	0	0	0	0	0	0	0	0	0.000103402	0	0	0	0	0	0	0	0	0	0	0	0	0	0	0	0	0	0
Faecalibacterium_prausnitzii_SL3_3	0	0.007836046	0	0.116437669	0.00010022	0.098699466	0.064986335	0.005608974	0.071333538	0.081711666	0.002528573	0	0.093556134	0	0	0.004147699	0	0.040914561	0.024869635	0.039131305	0.003306282	0.00573383	0.000200904	0.002109281	0.058092949	0.014926889	0.002802242	0	0.011407986	0.0035	0.019956571	0.042082519	0.00290058	0.016780547	0.133593907	0.04692113	0	0.001004722	0.058752636	0	0	0.008216433	0.248510552	0	0	0	0.018551945	0.008947421	0
Ruminococcaceae_bacterium_D16	0	0.000803697	0	0.002306689	0	0.005746547	0.00020245	0.003605769	0.001432811	0.00397351	0	0.006111612	0.009105463	0	0	0	0	0.004111512	0	0.00070056	0.004508566	0.000502968	0	0.000301326	0.011117788	0	0.000900721	0.011604642	0.00030021	0	0.009823183	0.010597798	0.0005001	0.007837621	0.001503307	0.003479544	0.001303258	0.000100472	0.003816411	0	0	0.002705411	0.026153691	0	0	0	0.000100281	0.000301598	0
Ruminococcus_sp_5_1_39BFAA	0	0.000100462	0.004726468	0.003309598	0.000400882	0.00564573	0.004048993	0.006410256	0.002763279	0.00815079	0	0.001903617	0.008705223	0	0.009081736	0.000202327	0.001201201	0.003008424	0.000401123	0.007005604	0.001202284	0.00201187	0.000200904	0	0.000801282	0	0.00010008	0.00080032	0	0.0013	0.046427464	0.064924375	0.00060012	0.006229904	0.002305071	0.008013496	0.000200501	0.000200944	0.000502159	0	0	0.01002004	0.005553873	0	0	0	0	0	0.002925688
Ruminococcus_bromii_L2_63	0	0	0	0	0	0.000504083	0	0	0.029065602	0	0	0	0	0	0	0	0	0.000200562	0	0	0.00010019	0	0	0	0	0	0	0	0.00020014	0	0.007031331	0	0	0.146603698	0	0.0028469	0	0	0	0	0	0	0	0	0	0	0	0	0
Ruminococcus_flavefaciens_FD_1	0	0	0	0.000200582	0	0	0.00020245	0	0	0	0	0.00010019	0	0	0	0	0.0001001	0	0.000100281	0	0	0	0	0	0	0	0	0	0	0	0	0	0	0.000100482	0	0	0	0	0	0	0	0	0	0	0	0	0	0	0
panDialister	0	0.000301386	0	0.004212215	0.00010022	0.011089828	0.000809799	0.002403846	0.001842186	0.001120734	0	0.000901713	0.001500901	0	0.000908174	0.000101163	0.0003003	0.001403931	0.000902527	0.00020016	0.016431219	0	0.001104972	0.006126959	0.000701122	0.000913891	0.011809448	0.003701481	0.005804063	0.0017	0.000723813	0.001028912	0.00020004	0.002110129	0.002705953	0.002952341	0	0.012960916	0.000502159	0	0	0.000601202	0.007270524	0	0	0	0	0.000301598	0
panMegamonas	0	0	0	0	0	0	0	0	0	0	0	0	0	0	0	0	0	0	0	0	0	0	0	0	0	0	0	0	0	0	0	0	0	0	0.000200441	0	0	0	0	0	0	0.000400802	0	0	0	0	0	0	0
Megasphaera_elsdenii_DSM_20460	0	0	0	0	0	0	0	0	0	0	0	0	0	0	0	0	0	0	0	0	0	0	0	0	0	0	0	0	0	0.0002	0	0	0	0	0	0	0	0	0	0	0	0	0	0	0	0	0	0	0
Phascolarctobacterium_succinatutens_YIT_12067	0	0	0	0	0	0	0	0	0.000307031	0	0	0	0	0	0	0	0	0	0	0	0	0	0	0	0	0	0	0	0	0	0	0	0	0	0	0	0	0	0	0	0	0	0.000201959	0	0	0	0	0	0
Selenomonas_ruminantium_AC2024	0	0	0	0	0	0	0	0	0	0	0	0	0	0	0	0	0	0	0	0	0	0	0.000602712	0	0	0	0	0	0	0	0	0	0	0	0	0	0	0.000100472	0	0	0	0	0	0	0	0	0	0	0
Succinatimonas_hippei_YIT_12066	0	0	0	0	0	0	0	0	0	0	0	0	0	0	0	0	0	0	0	0	0	0	0	0	0	0	0	0	0	0	0	0	0	0	0	0	0	0	0	0	0	0	0	0	0	0	0	0	0
panVeillonella	0	0	0	0	0	0	0	0	0	0	0.00414686	0	0	0	0	0.000202327	0	0	0	0	0	0	0	0	0	0	0	0	0	0	0	0	0	0.000200965	0	0	0	0	0	0	0	0	0	0	0	0	0	0	0
Veillonella_dispar_ATCC_17748	0	0	0	0	0	0	0	0	0	0	0.002933145	0	0	0	0	0.00030349	0	0	0	0	0	0	0	0	0	0	0	0	0	0	0	0	0	0.00130627	0	0	0	0	0	0	0.000314136	0	0	0	0	0	0	0	0
Veillonella_parvula_Te3_DSM_2008	0	0	0	0	0	0	0	0	0	0	0.003034287	0	0.00010006	0	0	0.001213961	0	0	0	0	0	0	0	0	0	0	0	0	0	0	0	0	0	0.000100482	0.00010022	0	0	0	0	0	0.000209424	0	0	0	0	0	0	0	0
panMogibacterium	0	0.000602773	0	0.000902618	0	0.005040831	0.003947768	0.000500801	0	0.010188487	0.002124001	0	0.00070042	0.0001	0	0	0	0.000701966	0	0.00040032	0.006211802	0.000905342	0.000100452	0.01396143	0.004707532	0.000101543	0.025320256	0.00040016	0.003302312	0.0077	0.000930617	0.003498302	0	0.000100482	0	0.002003374	0.000100251	0.000100472	0.004218138	0	0.000104712	0	0.001615672	0	0	0	0.000200562	0	0
Mogibacterium_timidum_ATCC_33093	0	0	0.000100563	0.000100291	0	0.000201633	0	0	0	0.000509424	0.003034287	0.000500952	0	0	0	0.003540718	0	0	0.000100281	0	0.016831981	0	0	0.012655685	0.000200321	0	0.017113691	0	0.007104973	0	0.003308862	0	0.00040008	0	0	0.000738085	0	0.039987943	0.003615547	0.001802524	0.001151832	0	0	0	0	0	0	0.003518649	0
panAnaerococcus	0	0	0.000201126	0	0	0.000201633	0	0	0	0	0	0	0	0	0	0	0	0.001504212	0.004813478	0	0.000200381	0	0	0	0	0	0	0	0	0.0088	0	0	0	0.002713023	0	0.044812315	0.011929825	0	0	0	0	0	0	0	0	0	0.000902527	0	0
Finegoldia_magna_ATCC_29328	0	0	0	0	0	0.000100817	0	0	0	0	0	0	0	0	0.00554995	0	0	0.000601685	0.000200562	0.00040032	0	0	0	0	0.001903045	0	0	0	0	0	0	0	0	0.002210611	0.00010022	0	0.000300752	0	0	0.00010014	0	0	0	0	0.000107365	0	0	0	0
Halococcus_morrhuae_DSM1307	0	0	0	0	0	0	0	0	0	0	0	0	0	0	0	0	0	0	0	0	0	0	0	0	0	0	0	0	0	0	0	0	0	0	0	0	0	0	0	0	0	0	0	0	0	0	0	0	0
Parvimonas_micra_ATCC_33270	0	0	0.001508447	0	0	0.003226132	0.003947768	0.000701122	0	0.003464086	0.018913725	0	0.002201321	0	0	0.000101163	0	0	0	0.000900721	0.129846709	0.037823157	0.024510296	0.071514665	0.010817308	0.006904955	0.279623699	0.00010004	0.072450716	0.0703	0.001137421	0	0.166433287	0.075261254	0	0.027625474	0.026566416	0.116045413	0.001004319	0.003905468	0	0.000200401	0	0	0	0	0	0.030059314	0
panPeptoniphilus	0	0	0	0	0	0	0	0	0.00695937	0	0	0	0	0	0	0	0	0.000802246	0	0	0.000500952	0	0	0	0	0	0	0	0	0.0006	0	0	0	0.000200965	0	0	0	0	0	0	0	0	0	0	0	0	0	0	0
Erysipelotrichaceae_bacterium_5_2_54FAA	0	0	0	0.000501454	0	0	0	0.000801282	0	0	0	0	0.00030018	0	0	0	0	0	0	0.0005004	0	0	0	0	0	0	0.00010008	0.00010004	0	0	0.000206804	0	0	0.000100482	0	0	0.000100251	0	0	0	0	0.000400802	0.00010098	0	0	0	0	0	0
Bulleidia_extructa_W1219	0	0	0	0	0	0	0	0	0	0	0.000101143	0	0	0	0	0	0	0	0	0	0.00010019	0	0	0.000100442	0	0	0.00040032	0	0	0	0	0	0	0	0	0	0	0	0	0	0	0	0	0	0	0	0.000200562	0.00070373	0
Catenibacterium_mitsuokai_DSM_15897	0	0	0	0	0	0	0	0	0	0	0	0	0	0	0	0	0	0	0	0	0	0	0	0	0	0	0	0	0	0	0	0	0	0	0	0	0	0	0	0	0	0	0	0	0	0	0.000401123	0	0
Coprobacillus_sp_29_1	0	0	0	0	0	0	0	0	0	0	0	0	0	0	0	0	0	0	0	0	0	0	0	0	0	0	0	0	0	0	0	0	0	0	0	0	0	0	0	0	0	0	0	0	0	0	0	0	0
Eubacterium_biforme_DSM_3989	0	0	0	0.000100291	0	0.0006049	0	0	0	0	0	0	0.00040024	0	0	0	0	0	0	0	0	0	0	0	0	0	0	0	0	0	0	0	0	0	0	0	0	0	0	0	0	0	0	0	0	0	0	0	0
Eubacterium_dolichum_DSM_3991	0	0	0	0	0	0	0	0	0	0	0	0	0	0	0	0	0	0	0	0	0	0	0	0	0	0	0	0	0	0	0	0	0	0	0	0	0	0	0	0	0	0	0	0	0	0	0	0	0
Cetobacterium_somerae_ATCC_BAA_47401	0	0	0	0	0	0	0	0	0	0	0	0	0	0	0	0	0	0	0	0	0	0.00402374	0	0	0	0	0.00020016	0	0	0	0	0	0	0	0	0	0	0	0	0	0	0	0	0	0	0	0	0	0
Fusobacterium_nucleatum_subsp_nucleatum_ATCC_25586	0	0	0.055008045	0	0.000200441	0.001613066	0.089381516	0.051682692	0	0.063168619	0.036917164	0.108906923	0.077646588	0.0001	0.039656912	0.027718766	0.104904905	0	0.064580826	0.072057646	0.23534716	0.524393924	0.284982421	0.156990759	0.028145032	0.034423233	0.18694956	0.038215286	0.119183428	0.2637	0.019232758	0.000205782	0.24154831	0.043106913	0	0.147617039	0.059849624	0.188385411	0.092296877	0.032345283	0.00052356	0.051603206	0.026153691	0	0	0.018159806	0	0.073891626	0.421884143
Leptotrichia_buccalis_C_1013_b	0	0	0	0	0	0.000504083	0.000607349	0.00010016	0.000409375	0	0.006270861	0	0	0	0	0.019625695	0	0	0	0.00010008	0.007714658	0.013680716	0.132898041	0.01446364	0.013721955	0.000101543	0.026621297	0	0.005403783	0.0015	0	0	0.0060012	0	0.00010022	0.015921552	0	0.002210389	0.004017274	0	0	0	0	0	0	0	0	0.000100533	0
Brevundimonas_bacteroides_DSM_4726	0	0	0	0	0	0	0	0	0	0	0	0	0	0	0	0	0	0	0	0	0	0	0	0	0	0	0	0	0	0	0	0	0	0	0	0	0	0	0	0	0	0	0	0	0	0	0	0	0
panAgrobacterium	0	0	0	0	0	0	0	0	0	0	0	0	0	0	0	0	0	0	0	0	0	0	0	0	0	0	0	0	0	0	0	0	0	0	0	0	0	0	0	0	0	0	0	0	0	0	0	0	0
Bartonella_quintana_Toulouse	0	0	0	0	0	0.00030245	0	0	0	0	0	0	0	0	0	0	0	0	0	0	0	0	0	0	0	0	0	0	0	0	0	0	0	0	0	0	0	0	0	0	0	0	0	0	0	0	0	0	0
panAlfipia	0.000200924	0	0	0	0	0	0	0	0	0	0	0	0	0	0	0	0	0	0	0	0	0	0	0	0	0	0	0	0	0	0	0	0	0	0	0	0	0	0	0	0.000104712	0	0	0	0	0	0	0	0
panBradyrhizobium	0	0	0	0	0	0	0	0	0	0	0	0	0	0	0	0	0	0	0	0	0	0	0	0	0	0	0	0	0	0	0	0	0	0	0	0	0	0	0	0	0.000104712	0	0	0	0	0	0	0	0
panOchrobactrum	0	0	0	0	0	0	0	0	0	0	0	0	0	0	0	0	0	0	0	0	0	0	0	0	0	0.000203087	0	0	0	0	0	0	0	0	0	0	0.000100251	0	0	0	0	0	0	0	0	0	0	0	0
panMethylobacterium	0	0	0	0	0	0.000403266	0	0	0	0.000815079	0	0	0	0	0.004238143	0	0	0	0.000100281	0	0	0	0	0	0	0	0	0	0	0	0	0	0	0	0.00010022	0.000105441	0	0	0	0	0	0	0	0.001909207	0	0.002421308	0	0	0
Agrobacterium_tumefaciens_F2	0	0	0	0.000100291	0.00010022	0	0	0	0	0	0.000202286	0	0	0	0.000201816	0	0	0	0	0	0	0	0	0	0	0	0	0	0	0	0	0	0	0	0	0	0	0	0	0	0	0	0	0	0	0	0	0	0
panParacoccus	0	0	0	0	0	0	0.001113473	0	0	0	0	0	0	0	0	0	0	0	0	0	0	0	0	0	0	0	0	0	0	0	0	0	0	0	0	0	0	0	0	0	0	0	0	0	0	0.013317191	0	0.000603197	0
panSphingomonas	0	0	0.002312953	0	0.00010022	0	0.000911023	0	0.001535155	0	0.000202286	0	0	0	0.022704339	0	0	0	0	0	0.00010019	0	0	0	0	0	0	0	0	0	0	0	0	0	0	0	0	0	0	0	0	0	0	0	0	0.001210654	0	0.000100533	0
Sphingomonas_paucimobilis_HER1398	0	0	0	0	0	0	0.000506124	0	0	0	0	0	0	0	0.000201816	0	0	0.000100281	0.000100281	0	0	0	0	0	0	0.000101543	0	0.00010004	0	0	0	0	0	0	0	0	0	0	0	0	0	0	0	0	0	0.032687651	0	0.001608525	0
Sutterella_wadsworthensis_3_1_45B	0	0.002210167	0.001508447	0.012837228	0	0.015727392	0.016702095	0.000400641	0.011871866	0.005501783	0.000809143	0.001803427	0.020812487	0	0	0.000101163	0	0.002807862	0	0.008606886	0	0.000201187	0	0.000602652	0.001201923	0.007006499	0	0.011004402	0.00040028	0.0009	0.001137421	0.001954934	0.00270054	0.006832797	0.004610142	0.001897933	0.002606516	0	0.011549664	0	0	0.005210421	0.020700798	0	0	0	0.000701966	0.016889514	0
Achromobacter_xylosoxidans_A8	0	0	0	0	0	0	0	0	0	0	0	0	0	0	0	0	0	0	0	0	0	0	0	0	0	0	0	0	0	0	0	0	0	0	0	0	0	0	0	0	0	0	0	0	0	0	0	0	0
Lautropia_mirabilis_ATCC_51599	0	0	0	0	0	0	0	0	0	0	0	0	0	0	0	0	0	0	0	0	0	0	0	0	0.000901442	0	0	0	0	0	0	0	0	0	0	0	0	0	0.000502159	0	0	0	0	0	0	0	0	0	0
Comamonas_testosteroni_CNB_2	0	0	0	0	0.000300661	0	0	0	0	0.038308711	0.000708	0	0.00040024	0	0	0.051390996	0	0	0.002105897	0	0	0	0	0	0.0078125	0	0	0	0.003002101	0	0	0	0	0	0.000501102	0	0.000701754	0	0.04378829	0	0	0.000300601	0	0.002651676	0	0	0	0.000100533	0
Delftia_acidovorans_SPH_1	0	0	0	0	0	0	0	0	0	0	0	0	0	0	0	0	0	0	0	0	0	0	0	0	0	0	0	0	0	0	0	0	0	0	0	0	0	0	0	0	0	0	0	0	0	0	0	0	0
panOxalobacter	0	0	0	0	0	0	0	0	0	0	0	0	0	0	0	0	0	0	0	0	0	0	0	0	0	0	0	0	0	0	0	0	0	0	0	0	0	0	0	0	0	0	0	0	0	0	0	0	0
Ralstonia_sp_5_7_47FAA	0	0	0	0	0	0	0	0	0	0	0	0	0	0	0	0	0	0	0	0	0	0	0	0	0	0	0	0	0	0	0	0	0	0	0	0	0	0	0	0	0	0	0	0	0	0	0	0	0
panNeisseria	0.00140647	0	0	0	0	0.00030245	0.00020245	0.000200321	0	0	0.004753717	0	0	0	0	0.006676783	0	0	0	0	0	0	0	0	0.010316506	0	0	0	0.00010007	0	0	0	0.00020004	0	0.000701543	0.001159848	0.00481203	0	0.003615547	0	0.000104712	0	0	0	0	0	0	0.012667136	0
Eikenella_corrodens_ATCC_23834	0	0	0	0	0	0	0	0	0	0	0	0	0	0	0	0	0	0	0	0	0	0.000100594	0.000904068	0	0	0.004366369	0.00010008	0	0	0	0	0	0.00080016	0	0	0	0.000501253	0	0	0	0.000628272	0	0	0	0	0.081113801	0	0	0.107665301
Kingella_oralis_ATCC_51147	0	0	0	0	0	0	0	0	0	0	0	0	0	0	0	0	0	0	0	0	0	0	0	0	0	0	0	0	0	0	0	0	0	0	0	0	0	0	0	0	0	0	0	0	0	0	0	0	0
Neisseria_subflava_NJ9703	0.004018485	0	0	0	0	0	0.000101225	0	0	0	0.003236573	0	0	0	0	0.004855842	0	0	0	0	0	0	0	0	0.007011218	0	0	0	0	0	0	0	0	0	0.00010022	0	0.000902256	0	0.002209501	0	0	0	0	0	0	0	0	0.004725043	0
Bilophila_wadsworthia_3_1_6	0	0	0	0	0	0	0	0	0	0	0	0	0	0	0	0	0	0	0	0	0	0	0	0	0	0	0	0	0	0	0	0	0	0.000401929	0	0	0	0	0	0	0	0.0001002	0	0	0	0	0	0	0
Desulfovibrio_sp_3_1_syn3	0	0.000100462	0	0	0	0	0	0	0	0	0	0	0	0	0	0	0	0	0	0	0.00010019	0	0	0	0	0	0	0	0	0	0.000310206	0.000205782	0	0	0	0.000210881	0	0.000401889	0.000502159	0	0	0.001703407	0	0	0	0	0	0	0
panCampylobacter	0	0	0	0	0	0	0	0	0	0	0.000404572	0	0.001500901	0	0	0.000809307	0	0	0.003309266	0	0.000500952	0	0.00492215	0.001607071	0.039663462	0.000101543	0	0	0.004002802	0.0333	0.000620412	0	0	0	0	0.229860818	0.002406015	0.000502361	0.000200864	0	0	0	0	0	0	0	0.000701966	0.13099427	0
panHelicobacter	0	0	0	0	0	0	0	0	0	0	0	0	0	0	0.001311806	0	0	0	0	0	0	0	0	0	0	0	0	0	0	0	0	0	0	0	0	0	0	0	0.001807773	0	0	0	0	0	0	0	0	0	0
Helicobacter_pylori_26695	0	0	0	0	0	0	0	0	0	0	0	0	0	0	0.004742684	0	0	0	0	0	0	0	0	0	0	0.000203087	0	0	0	0	0	0	0	0	0	0	0	0	0.00110475	0	0	0	0	0	0	0	0	0	0
Aeromonas_hydrophila_subsp_hydrophila_ATCC_7966	0	0.000301386	0	0	0	0.000201633	0	0	0	0	0	0	0	0	0	0.001618614	0	0.000100281	0	0	0	0.000100594	0	0	0.000200321	0.036454102	0	0	0	0.0122	0	0	0	0.005325563	0	0	0	0	0	0	0	0	0	0	0.000966287	0	0	0.007238363	0
Aeromonas_caviae_Ae398	0	0	0	0	0	0	0	0	0	0	0	0	0	0	0	0	0	0	0	0	0	0	0	0	0	0	0	0	0	0	0	0	0	0	0	0	0	0	0	0	0	0	0	0	0	0	0	0	0
Succinivibrio_dextrinosolvens_H5	0	0	0	0	0	0.003730215	0	0	0	0	0	0	0	0	0	0	0	0	0	0	0	0	0	0	0	0	0	0	0	0	0	0	0	0	0	0	0	0	0	0	0	0	0	0	0	0	0	0	0
panShigella	0	0.43901949	0.436041834	0.017450607	0.455401884	0.088113721	0.014677599	0.035456731	0.00614062	0.081711666	0.054414888	0.120929767	0.076045627	0.4929	0.224117053	0.062013151	0.081981982	0.224729242	0.35709988	0.073859087	0.00010019	0.007142139	0.000100452	0.009943753	0.090745192	0.331234768	0.001501201	0.011504602	0.001100771	0.0125	0.01933616	0.009260212	0.00410082	0.038082797	0.013329325	0.021931674	0.047719298	0.007033055	0.071808778	0.393851392	0.178429319	0.129659319	0.009593053	0.406767077	0.462958986	0.032687651	0.443943041	0.142253946	0.004095963
panEscherichia	0	0.443942134	0.439863234	0.01905526	0.454299459	0.089424337	0.014576374	0.033653846	0.005526558	0.081100357	0.055729746	0.120729386	0.075445267	0.4989	0.224520686	0.062518968	0.082282282	0.222222222	0.355395106	0.074159327	0.00010019	0.007544513	0.000100452	0.009843311	0.090144231	0.330828595	0.001501201	0.010904362	0.001400981	0.0138	0.020576983	0.009671777	0.00420084	0.037077974	0.013028663	0.022037115	0.048220551	0.006631166	0.068394095	0.39264971	0.178115183	0.135671343	0.010400889	0.41164616	0.46424737	0.031476998	0.457480947	0.139237961	0.002925688
panCitrobacter	0	0.000200924	0.000301689	0	0	0	0	0	0	0.000305655	0.000202286	0.000901713	0.00010006	0.0001	0	0	0.0001001	0	0.000200562	0	0	0	0	0	0	0	0	0.00010004	0	0	0	0.000617347	0	0	0	0	0	0	0.003012956	0.003805327	0	0	0	0.000530335	0.000214731	0	0.000200562	0.000904795	0
panEnterobacter	0	0.001306008	0.000703942	0.001504363	0.000701543	0.000100817	0	0	0	0.010697911	0.010822292	0.019537121	0.00010006	0.0005	0.000100908	0.000101163	0.011811812	0.000200562	0.060970718	0.009607686	0	0.000100594	0	0.000200884	0.004407051	0.001421608	0.00060048	0	0	0	0.000103402	0.000102891	0.00010002	0.000502412	0	0.000316322	0.002907268	0.000100472	0.003213819	0.104245944	0.000209424	0	0	0.000212134	0.000858922	0	0.003008424	0.00924902	0
Enterobacter_aerogenes_KCTC_2190	0	0	0	0	0	0	0	0	0	0	0	0	0	0	0	0	0	0	0	0	0	0	0	0	0	0	0	0	0	0	0	0	0	0	0	0	0	0	0	0	0	0	0	0	0	0	0	0	0
Enterobacter_cloacae_EcWSU1	0	0	0	0	0	0	0	0	0	0	0	0	0	0	0	0	0	0	0	0	0	0	0	0	0	0	0	0	0	0	0	0	0	0	0	0	0	0	0	0	0	0	0	0	0	0	0	0	0
panEscherichia_coli	0	0.000100462	0.000201126	0	0	0	0	0	0	0	0.000101143	0	0	0	0.000302725	0	0	0	0	0	0	0	0	0	0	0.000101543	0	0	0	0.0001	0	0	0	0	0	0	0	0	0	0.00020028	0	0	0	0.000212134	0	0	0.000300842	0	0
panKlebsiella	0	0.000100462	0	0	0	0	0	0	0	0	0	0	0	0	0	0	0	0	0.000100281	0.00010008	0	0.000201187	0	0	0	0.000203087	0	0	0	0	0	0	0	0	0	0	0	0	0	0	0.002722513	0	0	0	0.002684131	0	0	0	0
Morganella_morganii_subsp_morganii_KT	0	0	0	0	0	0	0	0	0	0	0	0	0	0	0	0	0.0001001	0	0	0	0	0	0	0	0	0	0	0	0	0	0.000310206	0	0	0	0	0	0	0	0	0	0.00104712	0	0	0	0	0	0	0	0
Plesiomonas_shigelloides_302_73	0	0.003817561	0	0	0	0	0	0	0	0	0	0	0	0	0	0	0	0	0	0	0	0	0	0	0	0.000101543	0	0	0	0	0	0	0	0	0	0	0	0	0	0	0	0	0	0	0	0	0	0	0
panProteus	0	0	0	0	0	0	0	0	0	0	0	0	0	0	0	0	0	0	0	0	0	0	0	0	0	0	0	0	0	0	0	0.001337586	0	0	0.000200441	0	0	0	0	0	0	0	0	0	0	0	0	0	0
Salmonella_enterica_enterica_sv_Typhimurium_LT2	0	0.000200924	0.000502816	0	0.003507717	0.000504083	0	0	0	0.00020377	0	0.00010019	0.00010006	0.0038	0	0	0	0.001203369	0.000100281	0.00010008	0	0	0	0	0	0.000710804	0	0	0	0	0	0	0	0	0	0.000105441	0	0	0	0.00020028	0	0	0	0.000742469	0	0	0.000100281	0	0
panSerratia	0	0.005826803	0	0	0	0	0	0	0	0	0	0.001603046	0	0	0	0.002933738	0	0	0.000100281	0.0005004	0	0.001207122	0	0	0	0.010966694	0	0	0	0	0.000103402	0	0.00070014	0.000200965	0	0	0.000100251	0	0.003213819	0	0.040942408	0	0	0	0.030169637	0	0	0	0
Trabulsiella_guamensis_ATCC_49490	0	0.000100462	0.000201126	0	0.000200441	0.000201633	0	0	0	0.00020377	0	0.00010019	0	0	0	0	0.001501502	0.000100281	0.000902527	0.000900721	0	0	0	0	0.00010016	0.000203087	0	0.0005002	0	0	0	0	0	0	0	0	0.000100251	0	0.003113388	0.000600841	0	0.0001002	0	0.000318201	0.000429461	0	0.000100281	0	0
panYersinia	0	0	0	0	0	0	0	0	0	0	0	0	0	0	0	0	0	0	0	0	0	0	0	0	0	0	0	0	0	0	0	0	0	0	0	0	0	0	0	0	0	0	0	0	0	0	0	0	0
Haemophilus_parainfluenzae_T3T1	0.005424955	0.000100462	0	0.003109016	0.001002205	0.005141647	0	0.001602564	0	0	0.180641246	0	0.001600961	0	0	0.10298432	0	0	0	0.011609287	0	0.000201187	0	0.000703094	0.020332532	0.009240455	0	0.0005002	0.016811768	0.0004	0.001654431	0	0.00030006	0.000502412	0.005211465	0.001792493	0.002807018	0.000401889	0.067791503	0.001602243	0.111623037	0	0.002423508	0	0	0	0	0.03026038	0
Actinobacillus_pleuropneumoniae_L20	0	0	0.000201126	0.000200582	0	0	0	0	0	0	0.000101143	0	0	0	0	0	0	0	0	0	0	0	0.000100452	0	0.00010016	0	0	0	0.00030021	0	0	0	0	0	0.000601323	0	0	0	0.001205182	0	0	0	0	0	0	0	0	0	0
Aggregatibacter_aphrophilus_NJ8700	0.000100462	0	0.000301689	0	0	0.000100817	0	0	0	0	0.001618287	0	0	0	0	0.000101163	0	0	0	0.00010008	0	0	0.000401808	0.000401768	0.000200321	0	0	0	0.035624937	0.0297	0	0	0.01080216	0	0	0.00147617	0.019849624	0	0.000401727	0	0.002722513	0	0	0	0	0	0	0	0
panHaemophilus	0	0	0	0	0	0	0	0	0	0	0.008597148	0	0	0	0	0.00060698	0	0	0	0	0	0	0	0	0.022235577	0	0.001901521	0	0.00020014	0.0019	0	0	0	0	0	0.000210881	0.000802005	0	0.004419002	0	0.011099476	0	0	0	0	0	0	0	0
panAcinetobacter	0.001105083	0	0.002413516	0	0.00010022	0.000100817	0	0.000300481	0.007164057	0.000101885	0.000505715	0	0.00060036	0	0	0.000101163	0	0.000200562	0.000100281	0	0	0	0	0	0	0.000710804	0.00060048	0	0	0	0	0	0.00040008	0.000100482	0	0	0	0	0.000100432	0.000400561	0.000209424	0	0.00010098	0.000318201	0.003972514	0	0.001403931	0.000100533	0.000585138
Acinetobacter_johnsonii_SH046	0	0	0	0	0	0	0	0	0	0	0	0	0.00020012	0	0	0	0	0	0	0	0	0	0	0	0	0	0	0	0	0	0	0	0	0	0	0	0	0	0	0	0	0	0	0	0	0	0	0	0
Acinetobacter_lwoffii_WJ10621	0	0	0	0	0	0	0	0	0	0	0.000101143	0	0	0	0	0	0	0	0	0	0	0	0	0	0	0.000101543	0	0	0	0	0	0	0	0	0	0	0	0	0	0.00010014	0	0	0	0	0	0	0	0	0
panPseudomonas	0.001105083	0.010950372	0.002916331	0.001604653	0.001302866	0.002520415	0.006478389	0.01181891	0.032749974	0.002139582	0.001314858	0.006412183	0.003702221	0.0008	0.006861756	0.007890744	0.005705706	0.002105897	0.017448857	0.003302642	0	0.000301781	0	0.000200884	0.003405449	0.004061738	0.00010008	0.00040016	0.00010007	0	0.000310206	0.000411565	0.00030006	0.000301447	0.000300661	0	0.005413534	0	0.002510796	0.004005608	0.059790576	0.0001002	0.000504898	0.074777259	0.031135924	0.027845036	0.004111512	0.0131698	0
Pseudomonas_nitroreducens_HBP1	0	0	0	0	0	0	0	0	0	0	0	0	0.00030018	0	0	0	0	0	0	0	0	0	0	0	0	0	0	0	0	0	0	0	0	0	0	0	0	0	0	0	0	0	0	0	0	0	0	0	0
Pseudomonas_stutzeri_DSM_4166	0	0	0	0	0	0	0	0	0	0	0	0	0	0	0	0	0	0	0	0	0	0	0	0	0	0	0	0	0	0	0	0	0	0	0	0	0	0	0	0	0	0	0	0	0	0	0	0	0
panVibrio	0	0	0	0	0	0	0.002024496	0	0.003889059	0.009067753	0	0	0	0	0	0	0	0	0	0	0	0	0	0	0	0	0	0	0	0	0	0	0	0	0	0	0	0	0	0	0	0	0	0	0	0	0	0	0
panMycoplasma	0	0	0	0	0	0	0	0	0	0	0	0	0	0	0	0	0	0	0	0.00020016	0	0	0	0	0	0	0	0	0	0	0	0	0	0	0	0	0	0	0	0	0	0	0	0	0	0	0	0	0
Akkermansia_muciniphila_ATCC_BAA_835	0	0	0	0	0	0	0	0	0	0	0	0	0	0	0	0	0	0	0	0	0	0	0	0	0	0	0	0	0	0	0	0	0	0	0	0	0	0	0	0	0	0	0	0	0	0	0	0	0
[truncated: 43 more columns]
