# Supplementary material for: A Metabolic Model of Intestinal Secretions: The Link between Human Microbiota and Colorectal Cancer Progression
Source: Metabolites. 2021 Jul 15;11(7):456. doi: 10.3390/metabo11070456 (PMC8303431; doi:10.3390/metabo11070456)
Supplement: Supplementary file 1 [file metabolites-11-00456-s001.zip › Supp/Supplementary 4.xlsx]

## Sheet: Sheet1
CRC status	Normal	Normal	Normal	Normal	Normal	Normal	Normal	Normal	Normal	Normal	Normal	Normal	Normal	Normal	Normal	Normal	Normal	Normal	Normal	Normal	Normal	Normal	Normal	Normal	Normal	Normal	Normal	Adenoma	Adenoma	Adenoma	Adenoma	Adenoma	Adenoma	Adenoma	Adenoma	Adenoma	Adenoma	Adenoma	Adenoma	Adenoma	Adenoma	Adenoma	Adenoma	Adenoma	Adenoma	Adenoma	Adenoma	Adenoma	Adenoma
Variable ID (metabolites)/EBI sample name	SRR2761034	SRR2761035	SRR2761036	SRR2761038	SRR2761039	SRR2761041	SRR2761043	SRR2761044	SRR2761045	SRR2761046	SRR2761047	SRR2761051	SRR2761052	SRR2761055	SRR2761059	SRR2761062	SRR2761071	SRR2761073	SRR2761074	SRR2761084	SRR2761292	SRR2761293	SRR2761294	SRR2761295	SRR2761296	SRR2761299	SRR2761300	SRR2761265	SRR2761271	SRR2761273	SRR2761275	SRR2761278	SRR2761280	SRR2761286	SRR2761290	SRR2761310	SRR2761312	SRR2761315	SRR2761317	SRR2761341	SRR2761351	SRR2761355	SRR2761359	SRR2761362	SRR2761365	SRR2761368	SRR2761370	SRR2761372	SRR2761374
EX_12dgr180[fe]	0.0367286	8.93316e-05	0.000516961	0.000414596	0.000141645	0.00189977	0.000572245	0.00182502	0.000246058	9.70873e-05	0.013803	0.0005206	0.000524082	3.32549e-05	0.00440854	0.016933	0.0148673	0.000341821	0.00020009	0.00115099	0.000319799	0.00080503	0.000639666	0.00130352	0.00156143	0.000356458	0.000478197	0.00379279	0.00113901	3.12412e-05	0.00508285	0.000171152	0.00453562	0.00306474	0.00474836	0.00167392	0.00285225	0.0166392	0.00252917	0.000882995	0.00206735	0.0246164	0.000983856	0.00122977	0.00176655	0.0102091	0.000178252	0.000934677	0.00154818
EX_12dhchol[fe]	2.00906	6.50958	1.49811	35.5528	16.9571	45.7698	40.9143	34.6353	62.939	46.8655	2.58834	24.5264	57.1142	0.05	15.2466	9.04331	8.11805	17.8698	1.23337	55.3542	75.4184	75.6196	56.8717	69.19	61.1481	48.6002	54.4175	51.7411	11.8347	0.052946	36.8339	4.33191	35.9199	5.41327	57.7972	56.657	17.5457	3.33168	7.75454	52.2153	41.11	3.21951	33.3965	18.416	15.7558	101.265	1.40944	9.68745	75.6983
EX_12ppd_S[fe]	4.05849	189.762	181.918	199.659	190.87	161.466	66.2301	156.961	150.452	131.174	60.4516	142.47	75.7854	201.93	157.214	47.0803	83.163	207.25	204.673	102.132	96.2266	113.404	126.885	73.3661	68.1819	128.854	100.322	44.8237	175.365	199.555	107.566	194.675	160.611	41.7018	36.6563	80.9042	99.3366	27.1637	82.4905	111.405	133.15	43.3397	142.692	128.381	159.567	24.0198	201.718	158.779	135.426
EX_13ppd[fe]	0	1.00444	0.422252	3.21931	6.23367	8.68023	3.53262	3.135	0.910624	10.4938	1.47646	1.30244	6.70401	0.05	0	6.28213	1.18116	0.491348	0.471236	0.82064	4.22627	12.9614	7.16286	4.32356	5.1398	3.95525	4.454	11.6932	7.82653	1.17954	34.3926	0.18045	20.971	4.6911	11.8169	2.0106	2.60366	1.75212	1.81814	7.50988	1.1	0.832408	0.312002	4.81614	1.22081	1.29592	0.91146	0.590206	26.6446
EX_15dap[fe]	2.89312	365.109	375.195	24.551	371.497	88.9691	67.5612	56.5056	29.4322	122.323	67.1974	153.46	118.429	398.86	200.109	73.6681	116.436	187.394	343.172	134.167	35.5182	22.4222	10.8845	10.5636	16.9137	16.1583	15.6604	38.4247	368.28	397.46	78.9894	364.641	181.561	176.163	62.0488	38.5534	40.3423	31.0087	62.8672	88.9945	144.304	43.0457	190.391	137.326	299.319	126.919	387.192	299.262	46.3902
EX_26dap_M[fe]	5.2918	197.078	186.657	179.06	191.744	171.344	148.491	194.986	206.387	167.869	91.1272	156.063	114.01	200.83	192.188	75.8188	145.669	218.265	211.505	145.276	130.274	157.525	181.418	123.081	120.634	180.171	157.57	59.3872	204.604	214.263	122.575	192.621	169.975	50.1419	50.6553	101.437	169.581	45.5164	91.5766	130.038	164.295	66.2505	147.078	145.1	179.947	128.294	211.729	172.129	136.732
EX_2ddglcn[fe]	2.48128	354.892	351.538	18.5035	369.964	80.9046	15.5576	31.1798	8.55499	80.6198	75.2999	106.282	67.4204	398.53	181.624	57.5108	73.2732	180.585	310.409	64.4515	31.6979	15.6443	9.97172	7.84759	6.3676	4.8004	4.6356	19.63	338.134	372.723	63.004	362.214	140.856	7.51976	36.0288	23.9672	36.2877	29.4736	54.8364	80.2519	111.38	55.6066	185.496	84.1976	273.227	28.4003	375.958	289.817	30.85
EX_2dmmq8[fe]	0.000720994	0.000110996	3.22964e-05	0.000668449	8.25716e-05	0.000700335	0.000988815	0.000849131	0.000660966	0.00058777	0.000865368	0.000240617	0.000861769	0	0.000202214	0.000766855	0.000180831	0.000328121	9.11635e-05	0.00116319	0.000938027	0.000871438	0.000976623	0.0012291	0.00131288	0.000881206	0.00092088	0.0016507	0.000267976	1.70472e-06	0.000137345	0.000104698	0.000334508	0.000119154	0.00179599	0.000952216	0.000763127	0.00103672	0.000390199	0.000890612	0.000288389	0.000711019	0.000121574	0.00040685	0.000311362	0.000525081	6.86106e-05	0.000138164	0.000965955
EX_2hyoxplac[fe]	2.63183	369.077	358.386	72.2793	368.53	133.531	67.525	169.711	146.83	173.253	76.4317	182.056	103.432	397.99	259.208	85.0768	114.004	292.92	351.544	160.278	45.3978	90.2248	99.8391	52.6093	54.7995	106.41	80.4051	27.1021	359.687	398.973	113.392	366.135	150.728	38.6591	32.5519	85.1555	99.6236	36.4302	100.974	114.958	183.97	65.2755	233.91	165.174	311.43	124.914	390.76	310.805	84.7401
EX_2mbut[fe]	0	0.652958	0.291577	3.21931	3.89855	8.68023	3.53262	3.135	0.910624	10.3615	1.38554	0.931751	6.65399	0	0	6.28213	1.13112	0.491348	0.330898	0.770608	4.13538	12.9614	7.11273	4.32356	5.08884	3.95525	4.454	11.4409	7.6044	0	34.3926	0.0902248	20.5991	4.6911	11.6853	2.0106	2.60366	1.75212	2.14958	7.09502	0.41	0.411204	0.050286	4.81614	0.600406	1.29592	0.383483	2.81336	26.6446
EX_2obut[fe]	16.1738	19.8926	31.6652	191.047	14.8223	171.623	159.803	209.67	185.974	179.501	101.193	130.363	164.048	1.04854	98.7878	116.481	135.511	126.402	76.9434	188.819	78.8381	158.745	170.416	140.574	137.309	176.375	149.801	129.139	51.2119	14.6387	124.555	15.3972	155.448	218.209	123.492	125.636	134.398	116.547	85.7365	106.741	111.839	86.9953	57.7874	149.974	47.8713	140.733	18.3562	30.6305	164.419
EX_2omfuc[fe]	0	1.06489	0.669897	6.7241	0.445592	6.67248	6.00651	20.6438	18.3053	10.7496	0.150919	10.7681	4.52117	0.0876923	10.0489	1.22172	5.98443	15.3815	5.22231	8.87783	1.98176	12.7216	14.2702	7.02855	6.33588	15.4558	11.7812	2.63164	0	0	8.71825	0.131132	3.46605	5.47482	1.0758	8.29479	8.47122	0.0763345	6.92653	5.10898	8.91384	1.3286	6.16373	10.1	1.3915	0.607402	0.454825	0.751872	11.7414
EX_2omxyl[fe]	0	1.06489	0.669897	6.7241	0.445592	6.67248	6.00651	20.6438	18.3053	10.7496	0.150919	10.7681	4.52117	0.0876923	10.0489	1.22172	5.98443	15.3815	5.22231	8.87783	1.98176	12.7216	14.2702	7.02855	6.33588	15.4558	11.7812	2.63164	0	0	8.71825	0.131132	3.46605	5.47482	1.0758	8.29479	8.47122	0.0763345	6.92653	5.10898	8.91384	1.3286	6.16373	10.1	1.3915	0.607402	0.454825	0.751872	11.7414
EX_34dhpha[fe]	4.21904	364.516	353.147	34.0385	378.523	94.1617	30.7614	47.7363	53.5143	87.8025	75.8054	112.023	80.108	398.86	185.59	78.34	108.028	185.539	318.08	72.2977	78.5731	41.2239	31.1193	49.9248	45.6258	21.326	20.1388	22.3967	362.35	397.256	46.0848	364.42	132.23	3.30677	50.3286	40.032	47.4946	28.8453	59.0653	102.63	122.24	59.1472	192.818	92.729	309.304	35.0306	386.529	302.3	27.4857
EX_3ddlhept[fe]	0	1.06489	0.669897	6.7241	0.445592	6.67248	6.00651	20.6438	18.3053	10.7547	0.150919	10.7681	4.52117	0.0876923	10.0489	1.22172	5.98443	15.3815	5.22231	8.87783	1.98176	12.7216	14.2702	7.02855	6.33588	15.4558	11.7812	2.63164	0	0	8.71825	0.131132	3.46605	5.47482	1.0758	8.29479	8.47122	0.0763345	6.92653	5.10898	8.91384	1.3286	6.16373	10.1	1.3915	0.607402	0.454825	0.751872	11.7414
EX_3dhcdchol[fe]	0.0501848	14.416	9.99564	97.1114	20.0139	88.4257	127.755	223.377	203.171	114.792	3.03383	125.799	96.2577	0.67	93.9953	16.9645	70.1401	126.113	35.4291	83.837	156.804	178.474	189.225	140.344	126.938	178.592	167.548	76.8244	10.4994	0.052946	92.0397	3.26899	51.7539	40.7556	64.0303	97.3392	144.378	10.4822	69.1408	98.1872	106.83	15.6267	47.5572	136.944	23.4754	24.5024	4.06531	20.5023	154.521
EX_3dhchol[fe]	0.0501848	14.416	9.99564	97.1114	20.0139	88.4257	127.755	223.377	203.171	114.792	3.03383	125.799	96.2577	0.67	93.9953	16.9645	70.1401	126.113	35.4291	83.837	156.804	178.474	189.225	140.344	126.938	178.592	167.548	76.8244	10.4994	0.052946	92.0397	3.26899	51.7539	40.7556	64.0303	97.3392	144.378	10.4822	69.1408	98.1872	106.83	15.6267	47.5572	136.944	23.4754	24.5024	4.06531	20.5023	154.521
EX_3mop[fe]	35.5359	373.135	378.098	102.756	374.833	174.838	141.551	115.757	96.5462	199.502	138.91	173.663	198.933	397.47	243.735	147.945	151.685	219.729	356.195	205.417	128.873	125.07	113.561	108.683	114.092	99.7688	104.254	224.505	376.12	399.506	107.147	380.114	201.516	178.976	198.728	162.878	100.841	101.017	84.5042	173.048	169.737	94.6589	216.08	163.619	324.489	159.997	391.555	318.954	150.305
EX_4abut[fe]	4.0283	371.217	358.184	74.7363	375.796	138.216	64.3648	172.485	163.706	196.611	87.7264	181.785	102.01	397.95	256.336	115.658	172.292	295.968	353.088	144.405	53.8492	134.515	142.084	76.1132	80.2018	160.748	129.086	47.3076	370.549	397.725	286.299	366.907	188.096	138.621	49.7399	88.1763	203.935	32.8052	303.745	128.743	204.74	80.4307	346.851	186.086	309.057	41.5704	389.495	333.055	116.121
EX_4abz[fe]	1.8663e-06	0	0	0	0	0	0	0	0	0	0	0	0	0	0	0	0	0	0	0	0	0	5.59103e-06	0	0	0	0	0	0	0	0	0	0	0	6.58964e-06	0	0	0	0	0	0	0	0	0	0	0	0	0	0
EX_4hbz[fe]	4.47032	370.668	357.284	156.483	373.435	190.339	65.511	171.614	150.136	163.042	82.9345	179.749	100.119	399.513	248.725	74.4435	114.433	282.167	353.083	124.809	54.1435	103.217	115.359	68.9296	70.4145	118.488	90.5555	37.0787	367.488	397.656	129.842	367.021	192.477	43.1061	43.5581	84.8251	106.221	50.8131	100.24	123.195	171.228	65.8365	234.944	158.711	307.863	33.523	390.287	309.68	111.475
EX_4hoxpacd[fe]	2.36072	182.831	178.63	8.94583	183.063	37.3218	8.4924	18.3894	21.1637	38.338	28.8655	59.1222	32.1092	200.11	93.9146	28.2848	40.5605	90.072	174.027	35.2782	13.8517	4.55886	1.56488	0.185906	0.511501	0.332061	0.3028	4.43271	195.233	201.391	24.7273	186.622	64.8334	1.42433	12.7088	10.6732	17.1552	12.1538	27.172	40.2319	62.51	20.2305	92.5164	43.386	153.955	13.7832	203.358	151.578	1.25161
EX_4hphac[fe]	0.904066	5.13348	2.57419	3.87117	4.66014	17.2595	8.21897	8.8541	18.4619	30.3809	2.51789	3.87731	8.70519	0.47	2.7547	30.1562	3.47344	1.52416	8.31314	2.10167	4.40805	16.9857	7.49388	4.37504	5.3546	4.00551	4.7568	11.7032	39.2199	14.1593	46.5191	2.49685	27.3245	4.93516	12.3034	2.64078	11.5462	4.38505	2.85266	10.8497	2.25	1.78518	0.815434	9.71267	18.4269	1.38628	10.217	15.3388	26.7347
EX_4mcat[fe]	0	0	0	0	0	0	0	0	0	0	0	0	0	0	0	0	0	0	0	0	0	0	0	0	0	0	0	0	0	0	0	0	0	0	0	0	0	0	0.331446	0	0	0	0	0	0	0	0	2.67638	0
EX_5aptn[fe]	0	0.652958	0.291577	3.21931	3.89855	8.68023	3.53262	3.135	0.910624	10.3615	1.38554	0.931751	6.65399	0	0	6.28213	1.13112	0.491348	0.330898	0.770608	4.13538	12.9614	7.11273	4.32356	5.08884	3.95525	4.454	11.4409	7.6044	0	34.3926	0.0902248	20.5991	4.6911	11.6853	2.0106	2.60366	1.75212	2.14958	7.09502	0.41	0.411204	0.050286	4.81614	0.600406	1.29592	0.383483	2.81336	26.6446
EX_5mta[fe]	1.90869	361.768	352.609	19.1547	372.85	81.5328	18.1539	35.5849	21.8355	95.9517	54.6601	109.453	69.0741	398.842	182.454	88.2072	73.9307	180.808	317.792	65.5388	31.7371	18.6356	10.0584	4.68534	6.59954	4.70909	4.93606	19.9224	366.835	396.961	71.2251	363.802	142.759	7.51961	36.7773	22.5258	30.2977	25.6422	55.7757	84.2124	112.734	38.6395	186.646	88.1597	298.612	28.158	385.828	300.804	29.2354
EX_5mthf[fe]	1.26571	0.0903648	0	0	0	0.221622	0	0.0500623	0	1.02879	0.950467	0.250446	0	0	0.211816	21.2935	32.4306	0	0.25066	0.170118	0.171769	4.6497	2.22697	3.12074	2.40549	0.0502576	0	2.29181	1.2828	0.244723	2.44128	2.09584	4.04128	0	1.8847	0.0500096	10.1884	0.334097	4.01773	0	0.0499983	5.72681	0.301995	2.44314	0.789056	5.23372	0	2.60174	1.79229
EX_7dhcdchol[fe]	0.452033	365.611	360.539	93.6313	372.499	138.118	123.797	235.006	177.022	161.007	46.798	217.884	137.492	397.36	268.324	65.2497	130.52	300.451	319.645	135.749	135.864	146.772	163.824	95.3002	85.1097	158.252	147.419	71.3007	335.222	372.554	116.747	363.828	157.685	43.3502	64.304	99.6299	166.578	32.3296	118.402	145.07	192.32	51.1131	225.994	208.925	287.248	48.3722	367.152	305.614	132.612
EX_7ocholate[fe]	0.452033	365.611	360.539	93.6313	372.499	138.118	123.797	235.006	177.022	161.007	46.798	217.884	137.492	397.36	268.324	65.2497	130.52	300.451	319.645	135.749	135.864	146.772	163.824	95.3002	85.1097	158.252	147.419	71.3007	335.222	372.554	116.747	363.828	157.685	43.3502	64.304	99.6299	166.578	32.3296	118.402	145.07	192.32	51.1131	225.994	208.925	287.248	48.3722	367.152	305.614	132.612
EX_C02528[fe]	355.606	369.7	369.438	121.572	376.799	185.883	173.254	271.704	244.749	207.484	181.459	254.734	170.522	397.69	327.284	230.327	295.916	334.065	320.858	199.69	169.511	213.211	236.847	170.417	164.594	244.181	228.307	132.321	347.693	373.153	173.446	370.557	213.712	82.7214	134.871	171.811	228.389	197.81	159.567	222.041	258.53	290.822	264.839	249.513	309.759	245.659	368.52	324.388	179.473
EX_HC02191[fe]	0	0	0	0	0.210441	0	0	1.21192	0	0	0	0.781447	0	0	0	0.131396	0.05004	0	0	0.050032	0.0504448	0.0503468	0.25077	0	0.0509584	0.0502576	0.0504	0	0	0	0	0	0	0	0.0505392	0.250072	0.0511692	0	1.26561	0.050486	0	0	0	0.0503876	0	0	0	0	0
EX_HC02194[fe]	0	3.24479	4.44478	32.1331	1.54335	15.0315	69.5007	69.8918	49.7381	15.7103	0.0909144	50.3656	40.5843	0.05	23.4003	1.14303	25.2552	21.3396	0.300786	19.0152	91.5263	49.1223	63.3828	45.4468	38.418	53.9047	67.6291	35.1001	0	0.052946	0	1.59438	1.8898	0	21.3231	23.7171	83.974	6.95799	18.8648	31.4975	35.19	5.48637	1.63144	60.7327	3.07637	16.7067	0	11.669	27.2754
EX_Lcystin[fe]	0.341479	14.1247	5.75199	101.635	4.58997	74.1904	172.75	120.733	128.736	108.058	3.11474	88.9389	125.375	0.14	24.3891	5.47236	27.8278	57.7916	10.2586	102.752	164.681	157.655	150.501	151.449	136.329	132.719	157.913	151.923	0.0524268	0.052946	0	12.7756	8.82646	14.0533	109.84	138.101	113.687	6.92747	31.8732	110.596	101.49	11.1835	33.276	83.0972	33.2914	126.612	0	25.7081	147.341
EX_Lkynr[fe]	1.95887	4.56089	1.22676	0.701978	1.0322	1.68339	2.90479	5.11814	16.0675	16.3723	26.1853	2.94556	1.66098	0.33	2.80507	25.0781	2.29228	1.51416	7.89201	1.46115	0.141334	2.96533	0.381156	0.14443	0.26575	0.0905152	0.3028	0.383526	31.2237	12.4644	11.148	2.02542	5.41856	0	0.618088	2.50074	10.6305	6.22771	0.331446	2.91449	0.19	18.9367	0.785434	4.44226	14.728	0.421848	7.88314	4.70792	0.090104
EX_M03134[fe]	0	0	0	0	0	0	0	0	0	0	0	0	0	0	0	0	0	0	0	0	0	0	0	3.61846	0	0.0502576	0	0	0	0	0	0	0	0	0	0	0	0	0	0	0	0	0.533718	0	0	0	0	0	0
EX_Ser_Thr[fe]	0.974436	9.67436	9.21136	71.7279	4.4397	56.1444	108.543	204.287	167.925	91.9809	1.1628	120.138	64.969	0.62	90.8574	9.3775	75.2452	129.944	34.4564	85.1181	98.5738	132.58	156.491	93.3093	87.5572	158.424	147.873	38.2003	1.2828	0.201784	208.747	2.39663	26.0981	122.899	23.5527	77.5433	209.395	7.2821	248.016	63.2484	120.66	18.375	148.383	142.538	11.9103	23.0759	2.95636	42.3312	105.677
EX_T_antigen[fe]	0.974436	9.67436	9.21136	71.7279	4.4397	56.1444	108.543	204.287	167.925	91.9809	1.1628	120.138	64.969	0.62	90.8574	9.3775	75.2452	129.944	34.4564	85.1181	98.5738	132.58	156.491	93.3093	87.5572	158.424	147.873	38.2003	1.2828	0.201784	208.747	2.39663	26.0981	122.899	23.5527	77.5433	209.395	7.2821	248.016	63.2484	120.66	18.375	148.383	142.538	11.9103	23.0759	2.95636	42.3312	105.677
EX_Tn_antigen[fe]	0.974436	9.67436	9.21136	71.7279	4.4397	56.1444	108.543	204.287	167.925	91.9809	1.1628	120.138	64.969	0.62	90.8574	9.3775	75.2452	129.944	34.4564	85.1181	98.5738	132.58	156.491	93.3093	87.5572	158.424	147.873	38.2003	1.2828	0.201784	208.747	2.39663	26.0981	122.899	23.5527	77.5433	209.395	7.2821	248.016	63.2484	120.66	18.375	148.383	142.538	11.9103	23.0759	2.95636	42.3312	105.677
EX_Tyr_ggn[fe]	355.636	8.8203	10.4783	132.915	7.75693	133.269	53.6377	153.505	148.519	92.1939	166.187	83.5285	39.8639	0.99	112.381	186.079	195.636	118.873	37.1338	87.0796	26.7936	114.383	118.7	64.3672	70.8652	149.456	123.087	69.9982	19.0572	0.416515	289.628	4.47236	110.676	157.335	65.257	75.5126	165.744	172.966	254.987	57.9543	106.26	252.397	150.8	99.8377	27.586	109.021	5.70374	46.6782	116.692
EX_ac[fe]	400.24	400.51	400.38	400.56	400.41	400.672	400.51	400.559	400.307	400.51	400.638	400.459	400.52	400.14	398.463	400.594	400.419	400.539	400.42	400.668	400.679	400.53	400.57	400.64	400.699	400.568	400.645	400.39	400.25	400.2	400.19	400.437	400.57	400.19	400.429	400.566	400.672	400.562	400.568	400.696	400.668	400.51	400.48	400.642	400.6	400.66	400.37	400.519	400.57
EX_acac[fe]	2.41091	358.73	375.16	22.8862	369.673	89.5445	56.209	71.8047	31.1415	119.764	86.8802	153.892	109.055	397.17	203.985	94.3438	112.643	184.877	319.364	92.6641	36.076	40.1446	27.2971	15.4893	13.9239	19.4642	20.27	39.9467	370.049	385.115	84.8158	363.618	170.252	176.527	57.5851	51.4554	40.26	37.2923	63.1237	94.1891	136.39	61.0628	210.867	135.066	290.971	34.9103	373.427	296.407	40.6427
EX_acald[fe]	400.059	397.969	375.702	330.377	400.19	357.188	327.616	372.155	365.298	337.914	373.747	344.263	310.756	400.04	377.242	358.406	343.934	379.782	371.88	348.448	340.884	367.416	367.023	377.17	377.317	341.795	344.112	347.194	399.179	400.104	210.329	392.989	293.232	101.038	341.548	374.422	315.083	368.099	196.733	365.793	343.03	382.225	285.434	309.658	396.779	388.515	399.188	372.253	356.613
EX_acerA[fe]	0	0.532446	0.334948	3.36205	0.222796	3.33624	3.00325	10.3219	9.15263	5.37479	0.0754594	5.38407	2.26059	0.0438462	5.02444	0.610862	2.99221	7.69076	2.61116	4.43892	0.990882	6.36081	7.1351	3.51428	3.16794	7.7279	5.89058	1.31582	0	0	4.35912	0.0655661	1.73303	2.73741	0.537899	4.1474	4.23561	0.0381673	3.46326	2.55449	4.45692	0.664298	3.08187	5.04998	0.695751	0.303701	0.227413	0.375936	5.8707
EX_acgal[fe]	0.974436	9.67436	9.21136	71.778	4.4397	56.1947	108.543	204.287	168.098	92.1132	1.1628	120.228	64.969	0.62	90.8574	9.3775	75.7357	130.194	34.4564	86.0888	98.6242	134.325	158.346	93.7756	87.6491	159.198	149.297	38.6142	1.2828	0.201784	208.747	2.39663	26.0981	122.899	23.7654	77.5933	210.64	7.2821	248.347	63.2484	120.79	18.375	148.554	143.679	11.9625	23.0759	2.95636	42.5105	105.807
EX_acgalglcur[fe]	0	6.92179	4.35433	43.7067	2.89635	43.4618	39.0423	134.185	118.984	69.8723	1.03143	69.9929	29.8379	0.57	65.3178	7.94121	38.8989	100.471	33.945	59.6377	12.9319	85.2025	94.412	45.6857	41.2751	100.463	76.5779	17.1057	0	0	56.6686	0.852359	22.5294	35.5864	6.99274	54.0462	55.0632	0.496174	45.0225	33.2084	59.27	8.63588	40.1146	65.65	9.30781	3.94812	2.95636	5.65903	78.4519
EX_acgalidour2s[fe]	0	6.92179	4.35433	43.7067	2.89635	43.4618	39.0423	134.185	118.984	69.8723	1.03143	69.9929	29.8379	0.57	65.3178	7.94121	38.8989	100.471	33.945	59.6377	12.9319	85.2025	94.412	45.6857	41.2751	100.463	76.5779	17.1057	0	0	56.6686	0.852359	22.5294	35.5864	6.99274	54.0462	55.0632	0.496174	45.0225	33.2084	59.27	8.63588	40.1146	65.65	9.30781	3.94812	2.95636	5.65903	78.4519
EX_acgalidour[fe]	0	6.92179	4.35433	43.7067	2.89635	43.4618	39.0423	134.185	118.984	69.8723	1.03143	69.9929	29.8379	0.57	65.3178	7.94121	38.8989	100.471	33.945	59.6377	12.9319	85.2025	94.412	45.6857	41.2751	100.463	76.5779	17.1057	0	0	56.6686	0.852359	22.5294	35.5864	6.99274	54.0462	55.0632	0.496174	45.0225	33.2084	59.27	8.63588	40.1146	65.65	9.30781	3.94812	2.95636	5.65903	78.4519
EX_acgam[fe]	3.22449	18.3921	13.0622	87.9042	9.58067	75.8528	138.291	214.372	212.97	119.638	38.9877	134.793	73.7238	1.20986	103.157	44.2566	116.745	133.111	66.9083	94.4239	107.47	175.104	191.592	108.787	107.081	196.014	182.425	61.162	39.3497	26.4623	268.358	7.64112	62.5484	127.59	41.4193	90.687	233.825	17.2575	256.142	83.0433	136.136	31.6343	157.95	156.157	41.3431	33.1217	26.1861	55.4522	136.687
EX_acmana[fe]	1.53702	7.01214	4.35433	137.184	2.89635	100.36	43.3137	134.685	120.714	70.5751	1.27417	70.2434	31.1994	0.57	65.3178	11.4412	38.8188	100.592	35.5996	58.6769	18.2706	81.4099	94.2916	50.424	45.8214	100.543	75.699	17.2369	0	0	56.6686	3.06825	23.6753	35.5864	6.91166	59.3178	54.5692	3.23065	44.6911	35.2527	58.06	8.63588	47.7287	65.2462	9.18094	4.41015	2.95636	4.70786	78.0113
EX_acnam[fe]	0.974436	9.67436	9.21136	71.7279	4.4397	56.1444	108.543	204.287	167.925	91.9809	1.1628	120.138	64.969	0.62	90.8574	9.3775	75.2452	129.944	34.4564	85.1181	98.5738	132.58	156.491	93.3093	87.5572	158.424	147.873	38.2003	1.2828	0.201784	208.747	2.39663	26.0981	122.899	23.5527	77.5433	209.395	7.2821	248.016	63.2484	120.66	18.375	148.383	142.538	11.9103	23.0759	2.95636	42.3312	105.677
EX_actn_R[fe]	355.204	4.0383	5.96311	1.15326	1.29273	25.1832	7.90505	13.0908	2.9575	5.90857	170.445	10.069	1.75103	0.63	42.9158	167.171	150.851	1.62438	25.2004	14.4915	2.8807	5.3558	2.36745	10.4706	17.5592	0.935668	1.3632	32.8281	13.5193	14.3381	50.3832	4.57269	66.1502	30.4472	41.1573	12.7638	43.4512	167.972	35.9413	7.63085	28.82	255.897	2.3663	17.9618	28.3351	99.397	17.0212	22.5538	11.1745
EX_adchac[fe]	0	0	0	0	0.210441	0	0	1.21192	0	0	0	0.781447	0	0	0	0.131396	0.05004	0	0	0.050032	0.0504448	0.0503468	0.25077	0	0.0509584	0.0502576	0.0504	0	0	0	0	0	0	0	0.0505392	0.250072	0.0511692	0	1.26561	0.050486	0	0	0	0.0503876	0	0	0	0	0
EX_ade[fe]	190.99	20.0828	33.0443	192.054	12.5112	179.759	163.69	215.423	182.925	163.999	168.113	130.753	163.505	1.21196	116.291	181.547	206.074	129.6	76.2742	190.675	78.3776	151.258	166.333	143.023	141.491	175.749	148.826	144.63	54.4462	13.1199	142.329	15.3989	195.32	232.637	143.306	130.982	135.5	198.619	94.9113	108.439	116.048	201.202	57.0871	153.293	52.5388	188.709	14.9898	32.2246	167.648
EX_adn[fe]	13.4592	373.455	360.708	227.437	378.371	225.259	111.862	178.029	187.803	202.778	175.911	194.675	162.058	399.52	272.606	166.471	133.351	307.812	356.958	187.289	113.591	138.351	148.403	86.3565	83.9515	170.805	141.332	58.6645	369.527	399.012	301.329	378.572	218.917	130.908	66.8087	115.839	213.346	191.691	296.917	156.263	222.235	113.148	343.94	198.943	319.336	222.36	393	346.56	146.779
EX_adocbl[fe]	2.43109	0.17074	0.0502252	0.0501164	0.370794	0.332613	0.05049	0	2.9575	0.173016	1.55737	0.370685	0	0	0.0503632	0	0.09008	0.0902248	0	0	0	0	0.170514	3.12074	0.665335	0.0502576	0	0	1.46251	0.052946	1.94705	0	3.55876	0	0	0	1.94495	0	0.0501808	0.050486	0	0.932768	0.171144	0	0.052172	0	0.175992	0	1.0113
EX_ahcys[fe]	0.974436	0	0	0	0	0	0	0	0	0	0.131372	0	0	0	0	0	0.09008	0	0	0	0	0	0.170514	3.12074	0.665335	0.0502576	0	0	1.2828	0.052946	1.94705	0	3.46833	0	0	0	0	0	0.0501808	0	0	0	0.171144	0	0.052172	0	0	0	1.0113
EX_akg[fe]	7.2429	362.939	355.329	108.264	370.946	150.86	28.6954	38.7117	39.4918	110.033	113.844	110.379	80.168	398.95	196.78	94.4338	74.7346	182.852	321.57	69.9158	41.2016	28.2318	22.6119	25.1618	22.2375	20.7824	17.6336	28.5258	369.792	398.865	120.187	367.378	214.556	50.8399	54.0076	29.8089	56.9512	105.061	57.3977	91.1312	115.08	69.0165	191.65	96.4643	303.775	33.031	389.079	306.446	46.9609
EX_ala_D[fe]	4.7111	375.498	360.786	110.582	390.132	174.009	139.79	223.19	233.231	211.741	112.609	198.608	150.464	399.538	257.59	119.403	185.286	298.555	353.918	139.826	183.024	193.789	204.484	155.333	142.565	187.206	163.269	74.7608	372.53	399.202	169.538	369.679	176.952	95.0408	86.875	118.226	201.268	63.0588	125.073	177.12	208.316	81.5205	236.959	191.165	326.297	51.8248	394.205	323.79	151.792
EX_ala_L[fe]	400.15	399.055	398.87	335.246	400.319	370.84	370.092	395.364	382.222	387.572	398.437	394.4	351.084	400.126	395.308	391.949	386.215	378.331	400.195	383.296	343.372	391.355	388.411	385.325	381.783	381.832	381.093	378.489	400.25	400.104	250.001	394.597	379.475	312.823	371.54	394.226	323.46	389.43	211.155	372.769	368.73	395.217	289.906	364.716	398.028	395.91	400.37	374.271	370.927
EX_alchac[fe]	0	0	0	0	0.210441	0	0	1.21192	0	0	0	0.781447	0	0	0	0.131396	0.05004	0	0	0.050032	0.0504448	0.0503468	0.25077	0	0.0509584	0.0502576	0.0504	0	0	0	0	0	0	0	0.0505392	0.250072	0.0511692	0	1.26561	0.050486	0	0	0	0.0503876	0	0	0	0	0
EX_alltn[fe]	0.452033	0.0501848	0.975406	0	0.050088	0.0503268	0	0.130192	2.87562	0.050754	0.212286	0	0.250144	0	0	0.0504652	0	0.0902248	0.100225	0.050032	0.141334	1.05902	0.0501284	0	0	0	0	0.050392	0.13728	2.68266	0	0.571572	0.0502132	0.244055	0	0.050012	1.94495	0.45566	0.371627	1.35603	0.97	0.571685	0.302002	0.0503876	3.3094	0	1.30644	1.03577	0
EX_apio_D[fe]	0	1.59734	1.00485	10.0862	0.668388	10.0087	9.00976	30.9657	27.4579	16.1244	0.226378	16.1522	6.78176	0.131538	15.0733	1.83259	8.97664	23.0723	7.83347	13.3168	2.97265	19.0824	21.4053	10.5428	9.50382	23.1837	17.6718	3.94745	0	0	13.0774	0.196698	5.19908	8.21224	1.6137	12.4422	12.7068	0.114502	10.3898	7.66347	13.3708	1.99289	9.2456	15.1499	2.08725	0.911104	0.682238	1.12781	17.6121
EX_arab_D[fe]	0	0.0501739	0.169866	0.210535	0.418575	8.49689	1.26501	1.94254	0	6.11502e-05	29.1364	0.0893564	0.130062	0.0899891	24.9968	2.77119	3.75503e-05	0.0894614	1.50473e-05	0.169942	0.676752	1.51352e-05	0.250675	0.0513381	0.39829	0.180917	0.171246	0.291459	0.264399	0	0.978342	0.189993	0.974931	0	0.171434	0.139701	5.86475	7.19714	1.21499	0.212063	0.825799	4.63321	0.0501823	0.574866	1.07406	2.66183	1.93463	7.60224	0.0900923
EX_arab_L[fe]	4.28941	18.0321	10.4881	248.921	23.5616	175.842	162.717	214.363	251.628	152.416	58.176	162.088	124.895	0.67	86.891	26.1692	87.3372	153.158	38.4273	162.84	224.628	236.321	258.075	202.49	198.037	247.05	224.278	95.6458	12.3313	0.201784	243.139	15.4028	63.0231	129.736	86.6401	197.489	245.62	22.2914	254.766	170.685	161.96	43.2294	189.111	162.922	29.8146	120.252	4.98677	47.6047	198.177
EX_arg_L[fe]	361.44	380.802	367.216	217.599	390.833	266.237	184.317	257.297	260.978	237.919	321.789	262.917	182.89	399.689	308.019	332.593	334.777	320.162	359.936	221.594	202.34	237.369	254.002	185.525	181.406	234.945	213.656	139.124	385.723	399.74	213.463	377.621	302.597	110.575	173.945	215.386	234.624	311.341	155.065	203.129	259.596	338.851	272.111	244.15	348.441	334.37	396.254	341.788	192.084
EX_asn_L[fe]	400.228	400.266	400.192	386.4	400.297	388.77	397.036	400.202	387.436	399.93	398.346	400.294	361.781	400.14	400.133	397.887	400.37	396.431	400.369	399.931	386.953	398.834	400.437	397.681	398.816	389.069	387.601	399.059	400.246	400.2	400.186	399.217	378.942	400.189	397.421	399.488	399.856	392.25	397.593	395.534	400.553	400.368	399.884	398.881	399.08	400.508	400.369	400.298	397.291
EX_asp_L[fe]	397.919	218.011	223.44	322.534	217.187	319.442	358.855	379.436	361.398	343.64	294.026	335.737	312.177	202.67	305.315	325.475	347.968	290.097	230.956	340.172	329.196	368.324	367.986	381.762	371.633	349.584	352.141	360.351	236.772	201.901	236.974	215.151	259.664	311.229	333.957	377.713	301.826	322.093	185.382	331.916	301.62	351.924	192.565	320.219	247.451	295.788	203.994	216.103	355.912
EX_bhb[fe]	3.35516	184.629	178.288	8.33408	183.113	45.2962	10.4659	19.6213	21.1637	49.3415	48.7095	52.5197	32.3694	200.04	94.5404	51.4205	38.3283	90.5935	150.351	31.3951	14.0335	10.1164	4.30348	0.278859	0.664377	0.472834	0.3936	4.65467	197.29	213.083	30.5585	187.505	62.7723	1.42433	13.0025	12.6938	49.3784	19.0408	31.4512	41.7804	52.98	41.7951	93.7147	45.0719	164.161	13.8636	195.722	165.627	2.0326
EX_btd_RR[fe]	2.43109	3.09405	0.341802	0.661862	0.661411	0.38294	0.05049	0	2.9575	4.46218	5.89629	8.84675	0.050024	0.21	0.100726	1.23396	4.8248	0.18045	24.4985	4.11327	0.191779	0.0503468	0.310899	3.12074	0.665335	0.0502576	0	0	1.55737	13.568	1.94705	1.21337	7.26836	0	0	0	2.04729	0.0910292	0.56235	1.94283	13.51	1.34397	1.73201	0.131163	11.5951	0.301294	14.8133	4.55862	1.0113
EX_btoh[fe]	0	0.652958	22.3048	3.21931	3.98873	9.33546	39.2952	23.8181	0.910624	35.639	16.1624	44.5045	37.7226	0.05	15.8728	17.3796	43.1031	0.491348	26.1732	29.6037	5.6014	12.9614	7.16286	4.32356	5.42651	10.648	9.99879	21.9124	7.6044	0	41.6665	0.0902248	50.1658	173.455	19.6004	13.384	2.60366	7.87982	9.42231	9.7366	23.06	4.87456	0.050286	49.4546	0.600406	7.61494	1.51393	1.16274	26.6446
EX_but[fe]	0.552403	14.4762	25.623	89.5894	12.0563	93.9498	123.058	88.4213	87.5424	111.786	20.5713	79.2705	131.949	0.38	28.0317	25.3199	62.7827	51.2832	48.1446	110.628	106.48	124.469	117.596	117.197	116.646	112.388	115.007	226.082	46.5498	12.795	58.1514	14.731	67.9698	182.623	191.799	145.324	56.0889	8.35548	31.2903	107.498	57.7	9.19732	36.448	84.318	38.7816	34.036	11.243	19.5565	152.468
EX_ca2[fe]	0.00785733	0.00468023	0.00449693	0.00659718	0.00464982	0.00626315	0.00731136	0.00704472	0.00733895	0.00634847	0.00609153	0.00619027	0.00673653	0.0043917	0.00547685	0.00618832	0.0064864	0.00586314	0.00457544	0.00686898	0.00789289	0.00777033	0.00769176	0.00769188	0.00757185	0.0074509	0.00766485	0.00806308	0.00460557	0.00431026	0.00656519	0.00466133	0.00537474	0.0050881	0.00766925	0.00750515	0.00736313	0.00597262	0.00698952	0.00713057	0.0064289	0.00715776	0.00626614	0.00616108	0.00508773	0.00652247	0.00438414	0.00510771	0.00775917
EX_cbl1[fe]	2.43109	0.17074	0.0502252	0.0501164	0.370794	0.332613	0.05049	0	2.9575	0.173016	1.55737	0.370685	0	0	0.0503632	0	0.09008	0.0902248	0	0	0	0	0.170514	3.12074	0.665335	0.0502576	0	0	1.46251	0.052946	1.94705	0	3.55876	0	0	0	1.94495	0	0.0501808	0.050486	0	0.932768	0.171144	0	0.052172	0	0.175992	0	1.0113
EX_cgly[fe]	0.000186142	0.000125398	3.22911e-05	0.000717992	0.000103974	0.000732156	0.00102261	0.000990077	0.000717587	0.000607283	0.000375985	0.00107078	0.000939022	0	0.000150407	0.000439434	0.000118172	0.000304357	0.000104522	0.00159313	0.00094557	0.000973486	0.00115213	0.00128358	0.00136347	0.000918674	0.00100519	0.0017994	0.000202913	2.55708e-06	9.61127e-06	0.000106746	0.000218871	1.39361e-05	0.0019198	0.00186704	0.000877918	0.00100814	0.000353427	0.000957595	0.000339924	0.000651619	0.000255432	0.000730838	0.000326401	0.000549811	5.17757e-05	0.000153959	0.00104987
EX_ch4s[fe]	0	0	0	0	0.651411	0	0	0	0	0	0	0	0	0	0	0	0	0	0	0	0	0	0	0	0	0	0	0	0	0	0	0	0	0	0	0	0	0	0.331446	0	0	0	0	0	0	0	0	2.67638	0
EX_chol[fe]	5.0183	0.873882	0.341802	87.8819	4.68023	62.9414	4.11948	4.1866	5.67939	10.5853	5.23612	1.60297	8.79526	0	0.26218	10.9845	4.28424	0.631685	2.07573	1.98077	7.22919	17.702	9.47018	9.37223	7.01293	4.45834	5.1608	12.5211	9.11934	0.105892	36.3396	4.40224	25.6504	4.6911	12.6853	3.06061	14.7374	6.08145	6.67983	8.23648	1.51	6.73408	1.07744	6.87622	1.75692	2.47665	0.610973	3.51709	28.6772
EX_cholate[fe]	356.51	373.246	370.293	139.674	388.815	206.802	188.934	286.658	277.509	223.184	182.177	258.551	188.423	397.74	329.675	231.794	301.211	338.657	321.71	206.595	217.823	250.038	264.676	215.222	206.474	264.571	248.002	144.126	350.588	373.153	173.94	371.289	219.955	83.1995	158.231	189.307	241.048	198.226	162.882	247.719	268.98	292.447	270.459	256.722	320.66	248.161	369.411	328.514	203.404
EX_chor[fe]	3.78719	7.73301	6.35306	138.576	3.31629	101.688	57.9644	135.082	132.7	79.2113	5.53139	70.5913	31.4492	0.569817	65.5587	32.8748	69.0164	100.79	35.9796	58.9684	24.0973	87.1822	105.317	65.5844	62.3868	114.254	85.8918	19.473	0.369414	1.79079	58.1229	4.0108	24.6829	35.8188	8.62208	60.0898	69.5966	4.07072	46.823	44.6738	59.4377	12.5647	48.0267	70.6934	12.7408	9.90051	4.52083	5.91144	82.4116
EX_chsterol[fe]	0.974436	0	0	0	0	0	0	0	0	0	0.131372	0	0	0	0	0	0.09008	0	0	3.61473e-07	0	9.10792e-07	0.170514	3.12074	0.665335	0.0502576	0	0	1.2828	0.052946	1.94705	0	3.46833	0	0	0	0	0	0.0501808	0	0	0	0.171144	0	0.052172	0	0	0	1.0113
EX_cit[fe]	3.4959	367.701	356.124	147.678	383.604	167.556	100.525	85.4866	103.171	127.038	53.1593	128.092	120.832	398.96	197.607	87.141	101.311	194.434	320.798	80.5439	167.623	99.8781	97.9029	96.0568	85.3454	70.3096	76.4155	52.2158	369.912	396.129	90.1426	368.311	150.457	7.99787	74.044	61.0475	96.7741	30.3033	66.559	134.462	143.56	41.4641	193.412	117.85	311.517	37.5221	386.509	304.7	71.0923
EX_cl[fe]	0.00785733	0.00468023	0.00449693	0.00659718	0.00464982	0.00626315	0.00731136	0.00704472	0.00733895	0.00634847	0.00609153	0.00619027	0.00673653	0.0043917	0.00547685	0.00618832	0.0064864	0.00586314	0.00457544	0.00686898	0.00789289	0.00777033	0.00769176	0.00769188	0.00757185	0.0074509	0.00766485	0.00806308	0.00460557	0.00431026	0.00656519	0.00466133	0.00537474	0.0050881	0.00766925	0.00750515	0.00736313	0.00597262	0.00698952	0.00713057	0.0064289	0.00715776	0.00626614	0.00616108	0.00508773	0.00652247	0.00438414	0.00510771	0.00775917
EX_co2[fe]	400.24	400.51	400.38	400.56	400.41	400.81	400.51	400.56	400.44	400.51	400.64	400.47	400.52	400.14	400.37	400.63	400.42	400.54	400.42	400.67	400.68	400.53	400.57	400.64	400.7	400.62	400.65	400.5	400.25	400.2	400.19	400.44	400.57	400.19	400.44	400.57	400.68	400.6	400.57	400.7	400.67	400.51	400.48	400.65	400.6	400.66	400.37	400.52	400.57
EX_cobalt2[fe]	0.00785733	0.00468023	0.00449693	0.00659718	0.00464982	0.00626275	0.00731136	0.00704379	0.00733895	0.00634847	0.00609153	0.00619027	0.00673653	0.0043917	0.00547685	0.00618832	0.0064864	0.00586314	0.00457286	0.00686898	0.00789289	0.00777033	0.00769166	0.00769188	0.00757185	0.0074509	0.00766485	0.00806308	0.00460557	0.00431026	0.00656519	0.00466133	0.00537474	0.0050881	0.00766925	0.00750515	0.00736313	0.00597262	0.00698952	0.00713057	0.00642822	0.00715776	0.00626593	0.00616108	0.00508773	0.00652247	0.00438414	0.00510662	0.00775917
EX_coprost[fe]	0.974436	0	0	0	0	0	0	0	0	0	0.131372	0	0	0	0	0	0.09008	0	0	0	0	0	0.170514	3.12074	0.665335	0.0502576	0	0	1.2828	0.052946	1.94705	0	3.46833	0	0	0	0	0	0.0501808	0	0	0	0.171144	0	0.052172	0	0	0	1.0113
EX_core2[fe]	0.974436	9.67436	9.21136	71.7279	4.4397	56.1444	108.543	204.287	167.925	91.9809	1.1628	120.138	64.969	0.62	90.8574	9.3775	75.2452	129.944	34.4564	85.1181	98.5738	132.58	156.491	93.3093	87.5572	158.424	147.873	38.2003	1.2828	0.201784	208.747	2.39663	26.0981	122.899	23.5527	77.5433	209.395	7.2821	248.016	63.2484	120.66	18.375	148.383	142.538	11.9103	23.0759	2.95636	42.3312	105.677
EX_core3[fe]	0.974436	9.67436	9.21136	71.7279	4.4397	56.1444	108.543	204.287	167.925	91.9809	1.1628	120.138	64.969	0.62	90.8574	9.3775	75.2452	129.944	34.4564	85.1181	98.5738	132.58	156.491	93.3093	87.5572	158.424	147.873	38.2003	1.2828	0.201784	208.747	2.39663	26.0981	122.899	23.5527	77.5433	209.395	7.2821	248.016	63.2484	120.66	18.375	148.383	142.538	11.9103	23.0759	2.95636	42.3312	105.677
EX_core6[fe]	0.974436	9.67436	9.21136	71.7279	4.4397	56.1444	108.543	204.287	167.925	91.9809	1.1628	120.138	64.969	0.62	90.8574	9.3775	75.2452	129.944	34.4564	85.1181	98.5738	132.58	156.491	93.3093	87.5572	158.424	147.873	38.2003	1.2828	0.201784	208.747	2.39663	26.0981	122.899	23.5527	77.5433	209.395	7.2821	248.016	63.2484	120.66	18.375	148.383	142.538	11.9103	23.0759	2.95636	42.3312	105.677
EX_crn[fe]	0	353.436	350.814	14.6223	365.314	71.2469	11.7216	27.6642	4.68687	65.3686	44.2192	97.1044	60.7164	398.32	179.606	49.8328	65.7757	179.292	285.158	59.2774	27.3203	2.6829	2.4277	0.310336	0.511501	0.70438	0.1816	8.01758	328.009	370.998	25.6859	360.86	112.989	2.82866	24.3435	19.986	24.1963	22.6676	52.6569	72.3782	98.68	36.2186	184.469	78.9476	271.617	26.4716	363.117	288.211	2.50323
EX_csn[fe]	0.0501848	0.0903696	0	2.60066	1.29282	0.6449	0.515879	1.42572	0.224688	0.254524	4.67162	1.44266	1.58728	0	0	8.83081	1.74172	0.812246	1.83505	1.04402	1.08157	2.0877	1.95616	7.20435	5.57936	5.64613	6.21054	2.17012	9.18405	0	0	0.0902248	1.47767	0.244055	2.41181	1.67049	1.08916	0.0910003	2.2901	3.34984	0.719449	5.81733	0.453146	1.16097	2.05425	1.27511	0.310463	0.570206	2.71984
EX_cspg_a_degr[fe]	0	6.92179	4.35433	43.7067	2.89635	43.4618	39.0423	134.185	118.984	69.8723	1.03143	69.9929	29.8379	0.57	65.3178	7.94121	38.8989	100.471	33.945	59.6377	12.9319	85.2025	94.412	45.6857	41.2751	100.463	76.5779	17.1057	0	0	56.6686	0.852359	22.5294	35.5864	6.99274	54.0462	55.0632	0.496174	45.0225	33.2084	59.27	8.63588	40.1146	65.65	9.30781	3.94812	2.95636	5.65903	78.4519
EX_cspg_ab_rest[fe]	0	6.92179	4.35433	43.7067	2.89635	43.4618	39.0423	134.185	118.984	69.8723	1.03143	69.9929	29.8379	0.57	65.3178	7.94121	38.8989	100.471	33.945	59.6377	12.9319	85.2025	94.412	45.6857	41.2751	100.463	76.5779	17.1057	0	0	56.6686	0.852359	22.5294	35.5864	6.99274	54.0462	55.0632	0.496174	45.0225	33.2084	59.27	8.63588	40.1146	65.65	9.30781	3.94812	2.95636	5.65903	78.4519
EX_cspg_b_degr[fe]	0	6.92179	4.35433	43.7067	2.89635	43.4618	39.0423	134.185	118.984	69.8723	1.03143	69.9929	29.8379	0.57	65.3178	7.94121	38.8989	100.471	33.945	59.6377	12.9319	85.2025	94.412	45.6857	41.2751	100.463	76.5779	17.1057	0	0	56.6686	0.852359	22.5294	35.5864	6.99274	54.0462	55.0632	0.496174	45.0225	33.2084	59.27	8.63588	40.1146	65.65	9.30781	3.94812	2.95636	5.65903	78.4519
EX_cspg_c_degr[fe]	0	6.92179	4.35433	43.7067	2.89635	43.4618	39.0423	134.185	118.984	69.8723	1.03143	69.9929	29.8379	0.57	65.3178	7.94121	38.8989	100.471	33.945	59.6377	12.9319	85.2025	94.412	45.6857	41.2751	100.463	76.5779	17.1057	0	0	56.6686	0.852359	22.5294	35.5864	6.99274	54.0462	55.0632	0.496174	45.0225	33.2084	59.27	8.63588	40.1146	65.65	9.30781	3.94812	2.95636	5.65903	78.4519
EX_cspg_c_rest[fe]	0	6.92179	4.35433	43.7067	2.89635	43.4618	39.0423	134.185	118.984	69.8723	1.03143	69.9929	29.8379	0.57	65.3178	7.94121	38.8989	100.471	33.945	59.6377	12.9319	85.2025	94.412	45.6857	41.2751	100.463	76.5779	17.1057	0	0	56.6686	0.852359	22.5294	35.5864	6.99274	54.0462	55.0632	0.496174	45.0225	33.2084	59.27	8.63588	40.1146	65.65	9.30781	3.94812	2.95636	5.65903	78.4519
EX_ctbt[fe]	0	353.436	350.814	14.6223	365.314	71.2469	11.7216	27.6642	4.68687	65.3686	44.3911	97.1044	61.3268	398.32	179.606	50.1666	65.7757	179.292	286.492	59.2774	27.3203	2.6829	2.4277	0.486242	0.511501	0.70438	0.1816	8.01758	328.009	370.998	25.6859	361.151	165.396	2.82866	24.3435	19.986	24.1963	22.6676	52.6569	72.3782	99.01	43.1293	184.469	79.0384	271.617	26.8835	363.117	288.211	2.50323
EX_cu2[fe]	0.00785733	0.00468023	0.00449693	0.00659718	0.00464982	0.00626315	0.00731136	0.00704472	0.00733895	0.00634847	0.00609153	0.00619027	0.00673653	0.0043917	0.00547685	0.00618832	0.0064864	0.00586314	0.00457544	0.00686898	0.00789289	0.00777033	0.00769176	0.00769188	0.00757185	0.0074509	0.00766485	0.00806308	0.00460557	0.00431026	0.00656519	0.00466133	0.00537474	0.0050881	0.00766925	0.00750515	0.00736313	0.00597262	0.00698952	0.00713057	0.0064289	0.00715776	0.00626614	0.00616108	0.00508773	0.00652247	0.00438414	0.00510771	0.00775917
EX_cys_L[fe]	41.7511	398.678	395.366	336.899	399.528	360.991	383.614	384.544	396.355	395.983	263.895	396.049	356.359	399.796	358.147	229.292	255.004	393.372	399.754	389.471	343.614	394.911	394.193	385.282	384.371	395.283	396.841	358.263	389.294	399.932	351.747	393.525	353.674	369.734	355.848	387.808	380.827	217.678	370.166	376.808	380.384	164.486	399.74	376.323	381.384	301.114	399.489	391.592	370.6
EX_cytd[fe]	19.3433	26.0346	33.1488	247.625	18.64	193.953	183.887	213.333	217.68	196.375	158.714	151.548	176.4	2.82627	114.759	163.736	154.341	148.494	101.351	213.817	134.877	180.252	194.973	149.623	151.236	218.007	189.163	147.95	51.6892	28.4581	288.296	23.4927	196.817	299.352	140.416	152.468	211.416	184.273	274.177	132.709	162.286	93.3556	167.145	184.102	64.4645	234.588	31.885	67.3231	192.538
EX_dad_2[fe]	19.4786	379.466	384.529	263.131	382.721	267.246	198.419	242.299	223.046	263.942	227.843	250.069	239.217	399.584	296.64	215.751	221.684	328.216	387.448	274.84	163.094	184.202	197.991	151.216	152.773	219.706	190.18	157.664	379.169	399.43	314.446	384.279	311.732	308.594	167.45	175.584	243.492	212.033	327.699	205.756	261.269	147.568	352.356	265.335	336.142	261.645	394.718	355.519	196.682
EX_datp[fe]	0	0	0	0	0	0	0	0	0	0	0	0	0	0	0	0	0	0	0	0.0350014	0	0.0820252	0	0	0	0	0	0	0	0	0	0	0	0	0	0	0	0	0	0	0	0	0	0	0	0	0	0	0
EX_dchac[fe]	0	0	0	0	0.210441	0	0	1.21192	0	0	0	0.781447	0	0	0	0.131396	0.05004	0	0	0.050032	0.0504448	0.0503468	0.25077	0	0.0509584	0.0502576	0.0504	0	0	0	0	0	0	0	0.0505392	0.250072	0.0511692	0	1.26561	0.050486	0	0	0	0.0503876	0	0	0	0	0
EX_dcyt[fe]	44.3603	380.601	362.189	313.154	381.989	295.172	205.899	235.755	274.934	245.556	234.363	221.118	244.258	399.54	305.373	193.708	200.333	346.419	368.018	218.316	256.697	253	271.357	186.626	182.857	276.927	257.567	196.621	383.621	398.252	311.014	388.258	228.61	141.212	152.201	219.041	290.801	166.64	317.994	228.123	264.598	137.889	374.085	235.109	330.928	241.512	395.242	353.489	237.513
EX_ddca[fe]	2.19519	192.223	186.552	83.0079	187.926	96.9742	118.913	216.586	184.604	124.476	25.8144	166.659	99.3145	200.877	176.28	38.9806	100.395	209.966	189.761	107.827	113.547	137.877	158.322	94.7334	82.1441	152.597	139.757	45.1688	197.861	201.062	89.4237	188.752	144.71	37.947	38.0193	89.5272	151.94	19.4429	90.2582	102.773	145.118	39.9478	133.956	164.256	165.303	51.2819	196.455	165.379	109.126
EX_dgsn[fe]	14.0432	11.6732	25.0197	37.2375	5.51191	53.3499	98.3785	71.6928	53.0012	75.3009	99.9451	59.2723	88.3329	0.52	28.3847	75.8578	94.6345	28.2988	39.5504	126.39	52.7316	54.1161	54.8951	72.223	72.538	56.8822	58.1387	100.291	40.62	12.9868	26.2001	10.5674	111.949	177.688	105.279	64.3692	57.6734	106.894	38.9255	56.0586	49.8997	77.7101	9.58687	75.0043	33.1283	134.235	11.2115	25.5543	54.8111
EX_dhcinnm[fe]	0	353.395	350.603	14.6223	363.951	78.546	13.8066	28.5156	6.25249	69.3317	44.3506	97.0543	60.6664	396.88	180.343	49.9238	65.7757	178.891	285.158	59.2774	27.5425	2.6829	2.52796	0.310336	0.562459	0.754638	0.1816	8.01758	327.967	372.082	25.6859	361.271	113.964	2.82866	24.3435	20.036	29.1055	23.6905	52.6569	72.7426	98.72	36.3489	184.641	79.3919	271.964	26.4214	363.967	295.003	2.50323
EX_dhpppn[fe]	0	353.395	350.603	14.6223	363.951	78.546	13.8066	28.5156	6.25249	69.3317	44.3506	97.0543	60.6664	396.88	180.343	49.9238	65.7757	178.891	285.158	59.2774	27.5425	2.6829	2.52796	0.310336	0.562459	0.754638	0.1816	8.01758	327.967	372.082	25.6859	361.271	113.964	2.82866	24.3435	20.036	29.1055	23.6905	52.6569	72.7426	98.72	36.3489	184.641	79.3919	271.964	26.4214	363.967	295.003	2.50323
EX_diact[fe]	361.121	1.70758	5.25928	1.20337	1.33282	16.13	5.05075	13.6313	2.9575	5.54178	165.216	9.46789	0.860504	0.54	42.3003	185.786	180.18	1.48404	25.401	14.3213	2.06224	5.67802	2.27719	10.0773	12.1427	0.794895	0.898799	35.0193	12.5135	2.00257	50.8775	4.81287	50.6481	29.5009	43.0421	12.7238	37.8222	170.706	26.5993	6.41628	28.94	262.323	1.34915	13.176	18.3726	104.38	13.0389	12.4931	11.2145
EX_dms[fe]	0.0501848	359.805	352.343	37.0673	381.178	103.357	31.7536	48.0568	39.9231	99.3566	83.4618	110.55	86.0616	398.58	182.048	61.0308	77.037	184.256	312.124	71.0768	80.4036	51.0889	37.6703	49.666	47.7866	25.1808	24.1384	31.5556	338.868	372.436	60.0784	363.237	195.948	7.99787	59.4399	39.972	31.8315	46.6717	59.6781	106.092	122.1	50.7219	190.844	91.1643	284.877	33.8955	376.29	294.281	53.119
EX_dopa[fe]	394.022	363.411	359.342	20.2484	366.516	99.6152	22.44	48.7878	26.7403	90.5223	315.806	111.311	65.9295	397.75	236.205	305.238	219.66	182.531	318.672	82.9462	32.1015	13.4549	5.81823	14.9586	23.2096	2.67649	3.2612	43.8947	376.815	399.529	140.062	367.669	199.969	77.7663	75.8172	35.4106	72.2449	304.98	83.3343	86.6372	134.44	323.309	188.044	100.291	321.043	212.386	389.93	319.616	15.7103
EX_dtmp[fe]	0.130554	1.01462	0	0.250698	0.210441	0.664652	6.40741	0.130192	13.0459	10.1985	0.131372	0.050076	10.056	0	1.78598	0.0504652	0	5.43493	0	36.0388	10.4252	0.252082	0.130385	0.549195	0.173834	11.8681	14.4095	0	0	0	0	0.571572	0.0502132	0	0.131618	0.450132	1.66618	0	0	5.43322	9.29	0	0	0.938918	0.68475	92.445	0	0.0946472	4.34357
EX_dttp[fe]	0	6.91566	4.35047	43.6178	2.89379	43.2824	39.0076	134.066	118.705	69.6781	0.98011	69.8407	29.3615	0.569503	65.2598	7.93417	38.3743	99.6407	33.9149	56.685	12.8196	80.8742	90.8201	45.1793	41.0548	99.5994	75.0872	16.677	0	0	56.6183	0.851611	22.5094	35.5548	6.77403	53.8183	53.7704	0.495743	44.6514	33.1789	57.7587	8.62822	39.8578	64.4519	8.98463	3.94462	2.95375	4.70374	76.1214
EX_etoh[fe]	396.242	397.316	375.893	243.395	397.885	299.965	325.93	369.631	356.138	325.801	275.266	343.712	308.725	400.04	348.776	309.11	328.008	372.743	368.631	341.283	332.685	357.028	352.958	359.711	358.458	323.568	331.064	344.488	389.995	399.879	199.656	390.302	273.316	92.5917	330.664	370.961	298.679	312.342	193.198	356.28	334.28	358.785	281.053	307.397	391.289	298.22	396.794	367.442	352.628
EX_fe2[fe]	2.7178e-05	0.000605822	0.000284032	0.00478787	0.000646153	0.00373073	0.00606293	0.00405875	0.00504649	0.00401455	0.000410528	0.00423261	0.00527788	4.29138e-05	0.00112045	0.000477137	0.00117055	0.00220286	0.000369136	0.00514354	0.00723776	0.00622649	0.00604374	0.00654113	0.00637467	0.00561532	0.00626948	0.00690282	0.000424669	4.37021e-06	0.00365669	0.00055234	0.00157257	0.00215068	0.00619583	0.00675323	0.00508507	0.000608569	0.00495661	0.00550907	0.00368376	0.000545872	0.00342899	0.0038036	0.00133583	0.00329593	9.26263e-05	0.00156424	0.00619462
EX_fe3[fe]	2.7178e-05	0.000587986	0.000266248	0.00473966	0.000564138	0.00359581	0.00601905	0.00399311	0.00457679	0.00375877	0.000385612	0.0034371	0.00522448	4.05738e-06	0.000977959	0.000453444	0.000881029	0.00194652	0.000345396	0.00435009	0.00716418	0.00577369	0.00555317	0.00636764	0.00608888	0.0048209	0.00553316	0.00671992	0.000415342	2.69345e-06	0.000726096	0.000546201	0.00147221	0.000428125	0.00612865	0.00584385	0.00348832	0.000554543	0.00124008	0.00543939	0.00309121	0.000412551	0.00131176	0.00301435	0.00131916	0.00320429	7.34455e-05	0.00091667	0.00612275
EX_fol[fe]	7.65082	187.752	180.675	128.247	190.777	129.759	87.6907	67.8864	82.4615	98.9767	163.837	86.6248	90.3178	201.773	116.118	127.313	93.665	109.273	177.536	86.5715	105.539	84.5558	90.2284	66.4721	60.4472	67.6476	73.5357	46.9728	206.356	200.411	71.8616	194.814	134.389	18.6735	59.5486	60.4236	111.86	100.134	43.1985	84.2203	106.548	72.4448	113.413	80.5881	162.901	210.189	205.508	168.601	64.6557
EX_for[fe]	399.286	400.369	399.354	399.667	398.676	398.048	399.377	399.879	396.93	400.123	397.394	396.242	400.39	400.14	391.097	398.79	398.468	395.315	398.956	399.629	399.669	399.088	399.597	395.676	399.185	399.372	398.267	392.26	390.642	400.2	386.116	399.427	399.866	399.946	394.38	397.999	388.073	377.133	399.947	396.814	399.98	399.266	399.644	397.339	397.672	398.962	399.811	399.591	399.829
EX_fru[fe]	4.05849	9.73418	7.2601	155.039	11.014	131.121	66.594	157.973	151.967	107.445	38.2711	113.075	55.083	0.78	110.382	24.6115	63.6035	131.558	60.9404	90.3522	36.0142	148.536	149.819	80.6145	79.6803	161.12	135.621	52.8209	9.21419	1.63901	256.719	9.28572	79.3699	128.078	41.9259	106.132	155.36	17.2776	240.532	64.9273	125.682	23.9315	183.774	107.874	15.9623	17.2387	16.4717	42.2919	130.319
EX_fuc1p_L[fe]	0	178.26	176.378	8.24385	182.02	35.8301	5.84055	13.4715	2.22062	36.8716	26.7317	56.4973	30.2882	199.83	89.8686	25.0681	37.7077	88.9891	166.707	33.5768	13.6599	1.34145	1.26398	0.13443	0.296709	0.332061	0.0908	4.17036	164.985	187.242	12.6008	184.306	59.7867	1.18028	12.0907	10.093	12.0414	11.3236	26.4188	36.8721	62.04	18.6458	91.7713	39.0749	136.255	13.6427	194.334	145.802	1.25161
EX_fuc_L[fe]	0.027655	1.72333	0.922364	9.40145	0.658102	10.0029	9.67807	28.6058	28.082	17.517	0.235624	15.0792	8.36524	0.120741	14.2144	1.72722	8.24824	22.4161	7.24061	19.8646	2.87059	20.9469	23.123	10.6155	9.48311	27.7805	22.1355	4.96511	0	0	12.0039	0.301627	5.67769	7.53815	2.05366	11.9422	12.9325	0.105103	9.5359	7.55542	14.2827	1.82931	8.4962	14.1278	2.07124	20.4182	0.626238	1.05471	17.0539
EX_fum[fe]	10.4675	389.38	366.521	301.193	392.413	320.967	253.474	305.619	304.743	287.87	164.647	305.44	262.177	399.62	285.75	152.54	151.581	358.874	368.852	288.631	292.221	283.072	297.11	259.28	252.224	283.332	277.717	270.673	375.72	399.367	169.107	385.449	272.452	87.8706	253.752	309.433	242.013	154.902	140.983	268.346	252.74	103.72	249.348	283.195	350.736	263.139	393.859	341.853	294.292
EX_g6p[fe]	0	354.802	351.397	18.4534	369.553	87.6291	17.3392	31.7006	7.16312	83.6563	49.9437	106.111	67.4204	398.62	179.657	56.9138	73.7737	180.014	309.938	63.9511	31.8192	20.2942	11.6471	4.72685	12.5833	4.70989	4.6356	19.5088	335.973	372.832	60.0784	364.35	141.178	7.51976	36.0288	22.0466	41.8979	25.5336	58.4829	80.1005	111.37	40.4712	185.033	86.1462	273.133	28.0187	376.28	298.979	29.1479
EX_gal[fe]	2.98309	372.699	362.288	105.531	377.39	152.576	135.431	244.49	221.117	193.258	76.9173	244.704	139.315	399.48	274	71.5706	154.905	329.464	351.825	172.638	143.071	180.946	205.206	124.015	119.926	219.42	200.524	69.2704	367.144	397.18	279.973	368.529	174.543	130.663	66.2285	118.927	279.571	41.3638	310.255	164.144	246.552	77.6927	343.88	250.306	311.774	88.6542	390.149	343.714	144.44
EX_galur[fe]	3.12423	11.9576	4.69613	177.619	7.47437	146.127	75.7231	140.132	157.619	123.993	5.28897	71.7254	85.4828	0.57	67.1541	19.4321	40.0916	122.946	45.9963	112.331	65.9141	140.709	142.899	87.7374	78.2756	154.19	131.021	129.566	7.78411	0	91.0612	11.1611	48.383	40.2775	67.7841	121.068	69.7306	4.57763	47.8552	74.4005	69.0185	9.98419	41.1231	76.5342	17.4375	99.3182	3.51947	7.30364	167.879
EX_gam26s[fe]	0	6.92179	4.35433	43.7067	2.89635	43.3711	39.7811	134.185	128.778	69.8723	0.980972	69.9929	29.3876	0.57	65.3178	7.94121	38.8989	99.9799	33.945	57.7061	12.8815	82.691	92.7568	45.7372	41.2751	101.439	77.5575	17.1057	0	0	56.6686	0.852359	22.5294	35.5864	6.99274	56.4469	55.0632	0.496174	45.0225	33.5018	57.94	8.63588	40.0643	65.65	9.04478	3.94812	2.95636	4.88721	76.3192
EX_gam[fe]	0	7.01216	4.35433	53.6254	2.89635	47.5348	43.5162	134.435	128.87	70.6566	0.980972	70.2835	29.7178	0.57	65.3178	7.99167	39.3093	100.792	33.945	59.4375	15.5204	83.0641	96.0172	49.4801	45.381	102.294	77.9715	17.6004	0	0	56.6686	0.852359	23.1828	35.5864	7.12436	61.8986	55.8143	0.951834	45.0225	35.4551	58.19	8.63588	47.0438	66.387	9.18129	4.35996	2.95636	4.88721	77.8111
EX_gbbtn[fe]	0	353.436	350.814	14.6223	365.314	71.2469	11.7216	27.6642	4.68687	65.3686	44.2192	97.1044	60.7164	398.32	179.606	49.8328	65.7757	179.292	285.158	59.2774	27.3203	2.6829	2.4277	0.310336	0.511501	0.70438	0.1816	8.01758	328.009	370.998	25.6859	360.86	112.989	2.82866	24.3435	19.986	24.1963	22.6676	52.6569	72.3782	98.68	36.2186	184.469	78.9476	271.617	26.4716	363.117	288.211	2.50323
EX_gcald[fe]	7.71017	372.942	359.768	191.397	375.997	218.053	136.37	218.712	204.653	207.686	186.448	209.899	150.78	399.565	271.098	165.799	168.058	305.701	355.087	172.279	136.971	170.371	188.963	118.501	107.78	171.623	150.94	69.9275	369.835	399.051	137.63	373.44	215.645	43.4942	79.6017	131.817	180.252	116.878	117.054	158.058	217.873	99.4731	256.416	198.145	319.993	218.197	392.306	321.07	144.509
EX_glc_D[fe]	357.484	19.1874	13.1832	202.968	11.8458	194.937	108.359	177.464	216.494	152.284	173.529	116.671	104.873	1.53	131.664	213.564	238.088	155.044	78.8805	153.292	94.1026	189.811	187.078	122.898	121.856	215.206	192.968	187.244	50.4082	14.5099	316.797	20.156	132.471	157.579	133.422	184.335	188.599	179.011	264.369	111.02	149.45	259.719	184.992	130.43	55.0634	214.647	24.9988	63.6307	202.873
EX_glcn[fe]	3.38534	360.97	353.398	15.9862	366.877	80.6826	16.7114	33.814	25.1956	89.8094	75.0467	108.827	62.8076	398.95	185.044	76.2863	75.6356	181.177	317.97	65.2221	27.8856	11.4982	5.22644	7.19394	1.49354	0.945668	0.4844	8.50189	361.15	398.812	38.7809	366.536	126.611	3.07272	25.1337	22.7168	51.972	30.4859	57.7093	78.1767	113.54	59.5684	187.792	85.3381	301.133	27.245	388.116	307.982	3.60463
EX_glcur[fe]	0	6.98326	4.37017	44.4452	3.21453	44.3554	40.1898	134.411	129.532	70.6292	1.10673	70.1253	30.2202	0.57	65.5296	8.29471	39.9163	100.571	33.9766	59.7764	13.3436	86.8465	95.9141	46.3993	42.1165	103.346	79.2718	18.1331	0.413283	0.052946	58.5378	0.857262	23.9275	35.8413	7.79695	57.0983	55.5079	0.616163	45.2117	34.0623	59.3173	8.75805	40.4994	65.959	9.36312	4.04366	2.98522	5.68042	80.7052
EX_gln_L[fe]	400.099	393.765	395.174	306.904	386.94	336.209	345.96	376.04	313.247	357.333	396.641	383.345	314.36	398.546	384.331	397.347	380.12	372.421	398.872	362.149	278.707	325.796	331.282	306.343	305.036	312.947	313.399	328.76	396.953	400.104	250.041	392.211	378.203	311.196	315.933	361.459	310.215	394.41	206.356	302.102	345.535	393.431	278.721	349.873	384.698	392.635	399.469	369.101	328.358
EX_glu_L[fe]	47.4372	391.76	392.686	373.437	397.163	357.877	306.688	350.274	325.225	335.433	261.714	363.697	359.81	399.67	353.034	231.596	240.53	365.16	399.207	335.99	362.31	323.223	337.599	319.956	313.959	324.593	317.727	331.826	389.294	399.836	201.623	396.362	327.35	269.323	311.488	347.297	281.143	234.708	177.977	343.114	308.276	153.268	282.719	341.36	360.386	282.108	399.489	353.615	332.286
EX_glutar[fe]	0	0	21.9975	0	0.0901192	0.654766	35.7371	20.6683	0	25.2594	14.7663	43.5417	31.0465	0.0499715	15.8614	11.0896	41.942	0	25.8239	28.8125	1.46498	0	0.0500998	0	0.337434	6.688	5.54084	10.464	0	0	7.26874	0	29.5456	168.643	7.9095	11.3653	0	6.12333	7.59875	2.6397	22.6338	4.46018	0	44.6066	0	6.31452	1.12965	1.02504	0
EX_gly[fe]	400.15	400.058	399.445	353.734	400.36	392.723	389.092	400.56	399.816	400.51	400.498	400.47	394.897	400.14	391.188	400.372	400.42	399.999	400.37	398.738	348.517	397.081	398.915	399.095	399.902	400.529	400.549	392.533	400.25	400.2	386.569	395.897	399.866	400.135	397.633	400.31	400.629	398.893	398.511	383.757	399.29	400.51	400.43	400.074	399.853	400.609	400.37	399.474	381.245
EX_glyb[fe]	3.5159	185.865	178.962	12.1651	187.091	54.2184	14.3629	22.7563	23.64	51.9598	54.2721	61.0258	38.8132	200.25	93.1781	37.1867	41.2212	91.2252	174.177	36.0188	18.1689	17.5706	8.88825	7.72316	6.3676	4.47834	4.7568	16.0452	204.522	213.489	60.0884	186.843	90.2478	6.11543	24.394	14.7044	33.1377	19.8916	29.2815	48.592	65.12	38.5754	94.0167	48.818	165.329	15.4106	207.713	161.861	28.9075
EX_glyc3p[fe]	33.6278	373.263	360.315	173.3	371.476	195.355	123.226	206.894	209.724	174.221	209.384	231.151	128.594	399.57	265.981	126.596	149.944	293.95	355.101	161.023	134.739	139.006	169.463	102.386	103.825	164.31	141.283	48.163	364.444	397.94	118.235	368.862	220.93	48.7269	54.4734	142.848	176.996	102.359	118.266	143.003	200.594	100.772	231.271	195.617	313.305	130.242	391.473	317.283	101.815
EX_glyc[fe]	397.262	389.841	369.421	285.472	394.868	330.379	250.931	298.767	316.222	299.716	297.544	243.338	275.53	399.957	353.214	332.72	334.801	356.284	370.076	277.13	307.251	310.744	323.159	290.738	284.092	301.065	286.456	318.635	388.776	400.1	242.689	389.847	273.059	128.501	290.54	288.622	266.39	337.918	171.545	284.451	272.964	356.448	277.958	245.025	370.101	276.206	397.913	344.752	298.77
EX_glyclt[fe]	6.06754	360.618	355.983	70.6648	367.599	124.76	56.31	164.032	131.653	158.235	74.3789	170.955	91.705	397.36	246.891	84.5107	107.708	286.442	320.056	118.795	44.8929	87.6733	99.6987	54.8605	48.0014	104.257	77.3855	26.8902	331.199	372.703	91.1112	362.234	147.551	38.6591	31.8022	83.0549	100.85	75.5175	100.411	109.624	160.53	65.8873	232.117	157.006	284.413	32.1275	367.814	294.43	82.8276
EX_glygn4[fe]	89.0125	3.25676	3.23991	39.5465	3.30535	42.0862	19.3342	56.3251	52.3936	34.3672	49.3897	29.8986	15.3354	0.33	36.2631	49.7644	53.9927	42.324	13.6093	29.097	9.47638	41.9544	42.8784	22.838	24.2055	50.8527	41.3225	22.5194	6.72281	0.104129	88.0888	1.271	35.7625	44.9548	20.0831	26.1428	49.8013	45.4037	70.0915	20.4696	33.94	65.482	42.7055	34.299	8.40513	28.7383	2.11359	13.243	45.3802
EX_glygn5[fe]	355.636	8.8203	10.4783	132.915	7.75693	133.269	53.6377	153.505	148.519	92.1939	166.187	83.5285	39.8639	0.99	112.381	186.079	195.636	118.873	37.1338	87.0796	26.7936	114.383	118.7	64.3672	70.8652	149.456	123.087	69.9982	19.0572	0.416515	289.628	4.47236	110.676	157.335	65.257	75.5126	165.744	172.966	254.987	57.9543	106.26	252.397	150.8	99.8377	27.586	109.021	5.70374	46.6782	116.692
EX_gsn[fe]	1.72776	362.326	357.783	203.72	368.551	191.036	80.705	164.964	161.127	156.248	50.9242	176.185	135.401	399.1	259.182	69.8318	122.422	290.383	345.808	137.36	98.512	110.812	129.183	67.4465	68.8682	153.814	122.784	39.8559	328.157	372.584	246.065	370.858	163.737	125.728	36.8696	80.0271	165.795	33.7876	282.441	135.15	198.29	50.0198	334.051	166.205	283.914	33.6945	377.837	320.943	105.517
EX_gthox[fe]	0.170739	7.06235	2.87599	50.8172	2.29498	37.0951	86.3748	60.3665	64.3682	54.0289	1.55735	44.4694	62.6874	0.0699996	12.1945	2.73613	13.9139	28.8958	5.12932	51.3761	82.3404	78.8276	75.2507	75.7247	68.1643	66.3595	78.9563	75.9616	0.0262134	0.026473	0	6.3878	4.41321	7.02665	54.92	69.0507	56.8435	3.46368	15.9366	55.2981	50.745	5.59171	16.638	41.5486	16.6457	63.306	8.23622e-07	12.854	73.6707
EX_gthrd[fe]	0.341479	14.1247	5.75199	101.635	4.58996	74.1904	172.75	120.733	128.736	108.058	3.11473	88.9389	125.375	0.14	24.3891	5.4723	27.8278	57.7916	10.2586	102.752	164.681	157.655	150.501	151.449	136.329	132.719	157.913	151.923	0.0524268	0.052946	0	12.7756	8.82646	14.0533	109.84	138.101	113.687	6.92747	31.8732	110.596	101.49	11.1835	33.276	83.0971	33.2914	126.612	0	25.7081	147.341
EX_gtp[fe]	0	0.06401	0.0129934	0.107463	0	0.538107	0.403809	0.0536513	0	1.09229	0.529556	0.0536666	0.0739294	0.0129362	0	0.362459	0	0.0740865	0.0129647	0.043444	0.128812	0.340914	0.369655	0.329314	0.380021	0.197031	0.231276	0.166905	0	0	0	0.0231517	0.360217	0	0.311638	0.22633	0	0	0.0946168	0.31401	0.0129362	0.420526	0.166475	0.0876106	0	0.0259663	0	0	0.0841509
EX_gua[fe]	14.516	19.6397	31.5662	191.535	12.4471	171.839	161.491	209.924	185.8	163.369	100.825	130.237	163.398	1.04	95.9424	98.5184	135.029	129.281	75.9923	185.668	76.1451	152.467	166.161	138.644	136.119	175.26	148.215	128.363	49.1878	14.5858	124.555	15.3807	172.3	218.209	122.649	125.598	129.412	111.708	83.1432	106.231	110.04	85.3532	56.4799	147.817	47.2737	139.921	15.9919	29.3733	162.911
EX_h2[fe]	1.65866	201.649	187.663	190.865	197.141	194.573	204.322	248.531	260.001	210.406	36.5749	220.714	177.859	200.714	183.091	50.6272	132.79	244.923	212.52	248.125	188.207	237.077	266.626	187.234	185.716	267.367	250.728	170.763	196.509	197.529	268.035	198.972	126.042	137.938	155.557	217.954	265.674	18.0072	293.962	182.184	217.861	41.3258	271.917	199.11	177.238	150.679	204.192	200.704	200.7
EX_h2o2[fe]	0	0	0	0	0	0	0	0	2.79375	0	0	0	0	0	0	0	0	0.330898	0	0	0	0	0	0	0	0	0	0	0	0	0	0	0	0	0	0	0	0	0	0	0	0	0	0	0	0	0.051498	0	0
EX_h2o[fe]	400.24	400.51	400.38	400.56	400.41	400.81	400.51	400.56	400.44	400.51	400.64	400.47	400.52	400.14	400.37	400.63	400.42	400.54	400.42	400.67	400.68	400.53	400.57	400.64	400.7	400.62	400.65	400.5	400.25	400.2	400.19	400.44	400.57	400.19	400.44	400.57	400.68	400.6	400.57	400.7	400.67	400.51	400.48	400.65	400.6	400.66	400.37	400.52	400.57
EX_h2s[fe]	8.36789	376.895	382.711	208.881	377.82	252.799	152.507	213.398	234.461	264.944	132.963	244.804	203.677	399.57	313.373	117.225	169.616	320.135	391.772	228.701	118.979	194.362	193.656	128.719	124.804	227.909	202.604	175.059	369.58	399.41	340.897	379.331	281.179	342.642	137.345	200.901	207.114	108.268	298.018	177.964	251.249	89.8737	366.147	236.395	322.847	144.24	394.45	349.053	207.039
EX_h[fe]	400.24	400.51	400.377	400.56	400.41	400.704	400.501	400.558	400.44	400.502	400.597	400.47	400.515	400.14	400.37	400.63	400.42	400.54	400.42	400.668	400.677	400.53	400.57	400.639	400.7	400.62	400.648	400.5	400.25	400.2	400.19	400.44	400.502	400.19	400.44	400.57	400.68	400.6	400.532	400.7	400.67	400.51	400.48	400.622	400.6	400.66	400.37	400.52	400.57
EX_ha_deg1[fe]	0	6.92179	4.35433	43.7067	2.89635	43.4618	39.0423	134.185	118.984	69.8723	1.03143	69.9929	29.8379	0.57	65.5296	7.94121	39.8298	100.471	33.945	59.6377	12.9319	85.2025	94.412	45.6857	41.3261	100.463	76.5779	17.1057	0	0.052946	56.6686	0.852359	22.5294	35.5864	6.99274	54.0462	55.0632	0.496174	45.1129	33.2084	59.27	8.72612	40.1146	65.65	9.30781	3.94812	2.95636	5.65903	79.1428
EX_ha_pre1[fe]	0	6.92179	4.35433	43.7067	2.89635	43.4618	39.0423	134.185	118.984	69.8723	1.03143	69.9929	29.8379	0.57	65.5296	7.94121	39.8298	100.471	33.945	59.6377	12.9319	85.2025	94.412	45.6857	41.3261	100.463	76.5779	17.1057	0	0.052946	56.6686	0.852359	22.5294	35.5864	6.99274	54.0462	55.0632	0.496174	45.1129	33.2084	59.27	8.72612	40.1146	65.65	9.30781	3.94812	2.95636	5.65903	79.1428
EX_hdca[fe]	5.0899	192.981	185.364	200.451	191.519	165.644	90.0779	162.381	178.015	151.094	32.0996	145.667	88.3984	202.26	165.64	47.0023	96.4846	221.387	211.591	152.802	96.986	133.484	144.024	81.6151	79.0272	167.961	136.827	51.5752	204.512	201.454	266.818	197.362	170.376	129.216	39.975	83.9203	179.19	21.9719	265.889	121.257	169.136	44.3424	250.744	150.774	166.086	116.402	206.769	188.351	138.843
EX_his_L[fe]	400.142	220.134	219.745	321.082	216.795	328.505	348.293	345.229	365.372	344.676	370.59	291.557	312.194	202.696	274.269	365.655	342.914	274.962	231.869	340.949	326.434	366.012	363.22	379.241	370.035	343.631	338.077	364.734	236.981	213.883	190.93	213.301	306.575	267.866	350.804	358.578	281.972	363.235	172.63	331.216	287.448	373.462	195.995	283.054	259.036	368.56	207.675	213.797	352.394
EX_hista[fe]	394.022	363.411	359.341	20.2484	366.516	99.6152	22.4398	48.7878	26.7402	90.5223	315.806	111.311	65.9295	397.75	236.203	305.238	219.66	182.531	318.672	82.9462	32.1015	13.4549	5.81823	14.9586	23.2096	2.67649	3.26119	43.8947	376.815	399.529	140.052	367.669	199.968	77.7577	75.8172	35.4105	72.2449	304.853	83.3343	86.6372	134.44	323.309	188.044	100.291	321.043	212.385	389.93	319.616	15.7103
EX_hspg_degr_10[fe]	0	6.92179	4.35433	43.7067	2.89635	43.3711	39.7811	134.185	128.778	69.8723	0.980972	69.9929	29.3876	0.57	65.3178	7.94121	38.8989	99.9799	33.945	57.7061	12.8815	82.691	92.7568	45.7372	41.2751	101.439	77.5575	17.1057	0	0	56.6686	0.852359	22.5294	35.5864	6.99274	56.4469	55.0632	0.496174	45.0225	33.5018	57.94	8.63588	40.0643	65.65	9.04478	3.94812	2.95636	4.88721	76.3192
EX_hspg_degr_11[fe]	0	6.92179	4.35433	43.7067	2.89635	43.3711	39.7811	134.185	128.778	69.8723	0.980972	69.9929	29.3876	0.57	65.3178	7.94121	38.8989	99.9799	33.945	57.7061	12.8815	82.691	92.7568	45.7372	41.2751	101.439	77.5575	17.1057	0	0	56.6686	0.852359	22.5294	35.5864	6.99274	56.4469	55.0632	0.496174	45.0225	33.5018	57.94	8.63588	40.0643	65.65	9.04478	3.94812	2.95636	4.88721	76.3192
EX_hspg_degr_12[fe]	0	6.92179	4.35433	43.7067	2.89635	43.3711	39.7811	134.185	128.778	69.8723	0.980972	69.9929	29.3876	0.57	65.3178	7.94121	38.8989	99.9799	33.945	57.7061	12.8815	82.691	92.7568	45.7372	41.2751	101.439	77.5575	17.1057	0	0	56.6686	0.852359	22.5294	35.5864	6.99274	56.4469	55.0632	0.496174	45.0225	33.5018	57.94	8.63588	40.0643	65.65	9.04478	3.94812	2.95636	4.88721	76.3192
EX_hspg_degr_13[fe]	0	6.92179	4.35433	43.7067	2.89635	43.3711	39.7811	134.185	128.778	69.8723	0.980972	69.9929	29.3876	0.57	65.3178	7.94121	38.8989	99.9799	33.945	57.7061	12.8815	82.691	92.7568	45.7372	41.2751	101.439	77.5575	17.1057	0	0	56.6686	0.852359	22.5294	35.5864	6.99274	56.4469	55.0632	0.496174	45.0225	33.5018	57.94	8.63588	40.0643	65.65	9.04478	3.94812	2.95636	4.88721	76.3192
EX_hspg_degr_15[fe]	0	6.92179	4.35433	43.7067	2.89635	43.3711	39.7811	134.185	128.778	69.8723	0.980972	69.9929	29.3876	0.57	65.3178	7.94121	38.8989	99.9799	33.945	57.7061	12.8815	82.691	92.7568	45.7372	41.2751	101.439	77.5575	17.1057	0	0	56.6686	0.852359	22.5294	35.5864	6.99274	56.4469	55.0632	0.496174	45.0225	33.5018	57.94	8.63588	40.0643	65.65	9.04478	3.94812	2.95636	4.88721	76.3192
EX_hspg_degr_1[fe]	0	6.92179	4.35433	43.7067	2.89635	43.3711	39.7811	134.185	128.778	69.8723	0.980972	69.9929	29.3876	0.57	65.3178	7.94121	38.8989	99.9799	33.945	57.7061	12.8815	82.691	92.7568	45.7372	41.2751	101.439	77.5575	17.1057	0	0	56.6686	0.852359	22.5294	35.5864	6.99274	56.4469	55.0632	0.496174	45.0225	33.5018	57.94	8.63588	40.0643	65.65	9.04478	3.94812	2.95636	4.88721	76.3192
EX_hspg_degr_2[fe]	0	6.92179	4.35433	43.7067	2.89635	43.3711	39.7811	134.185	128.778	69.8723	0.980972	69.9929	29.3876	0.57	65.3178	7.94121	38.8989	99.9799	33.945	57.7061	12.8815	82.691	92.7568	45.7372	41.2751	101.439	77.5575	17.1057	0	0	56.6686	0.852359	22.5294	35.5864	6.99274	56.4469	55.0632	0.496174	45.0225	33.5018	57.94	8.63588	40.0643	65.65	9.04478	3.94812	2.95636	4.88721	76.3192
EX_hspg_degr_3[fe]	0	6.92179	4.35433	43.7067	2.89635	43.3711	39.7811	134.185	128.778	69.8723	0.980972	69.9929	29.3876	0.57	65.3178	7.94121	38.8989	99.9799	33.945	57.7061	12.8815	82.691	92.7568	45.7372	41.2751	101.439	77.5575	17.1057	0	0	56.6686	0.852359	22.5294	35.5864	6.99274	56.4469	55.0632	0.496174	45.0225	33.5018	57.94	8.63588	40.0643	65.65	9.04478	3.94812	2.95636	4.88721	76.3192
EX_hspg_degr_4[fe]	0	6.92179	4.35433	43.7067	2.89635	43.3711	39.7811	134.185	128.778	69.8723	0.980972	69.9929	29.3876	0.57	65.3178	7.94121	38.8989	99.9799	33.945	57.7061	12.8815	82.691	92.7568	45.7372	41.2751	101.439	77.5575	17.1057	0	0	56.6686	0.852359	22.5294	35.5864	6.99279	56.4469	55.0632	0.496174	45.0225	33.5018	57.94	8.63588	40.0643	65.65	9.04478	3.94812	2.95636	4.88721	76.3192
EX_hspg_degr_5[fe]	0	6.92179	4.35433	43.7067	2.89635	43.3711	39.7811	134.185	128.778	69.8723	0.980972	69.9929	29.3876	0.57	65.3178	7.94121	38.8989	99.9799	33.945	57.7061	12.8815	82.691	92.7568	45.7372	41.2751	101.439	77.5575	17.1057	0	0	56.6686	0.852359	22.5294	35.5864	6.99274	56.4469	55.0632	0.496174	45.0225	33.5018	57.94	8.63588	40.0643	65.65	9.04478	3.94812	2.95636	4.88721	76.3192
EX_hspg_degr_6[fe]	0	6.92179	4.35433	43.7067	2.89635	43.3711	39.7811	134.185	128.778	69.8723	0.980972	69.9929	29.3876	0.57	65.3178	7.94121	38.8989	99.9799	33.945	57.7061	12.8815	82.691	92.7568	45.7372	41.2751	101.439	77.5575	17.1057	0	0	56.6686	0.852359	22.5294	35.5864	6.99279	56.4469	55.0632	0.496174	45.0225	33.5018	57.94	8.63588	40.0643	65.65	9.04478	3.94812	2.95636	4.88721	76.3192
EX_hspg_degr_7[fe]	0	6.92179	4.35433	43.7067	2.89635	43.3711	39.7811	134.185	128.778	69.8723	0.980972	69.9929	29.3876	0.57	65.3178	7.94121	38.8989	99.9799	33.945	57.7061	12.8815	82.691	92.7568	45.7372	41.2751	101.439	77.5575	17.1057	0	0	56.6686	0.852359	22.5294	35.5864	6.99274	56.4469	55.0632	0.496174	45.0225	33.5018	57.94	8.63588	40.0643	65.65	9.04478	3.94812	2.95636	4.88721	76.3192
EX_hspg_degr_8[fe]	0	6.92179	4.35433	43.7067	2.89635	43.3711	39.7811	134.185	128.778	69.8723	0.980972	69.9929	29.3876	0.57	65.3178	7.94121	38.8989	99.9799	33.945	57.7061	12.8815	82.691	92.7568	45.7372	41.2751	101.439	77.5575	17.1057	0	0	56.6686	0.852359	22.5294	35.5864	6.99274	56.4469	55.0632	0.496174	45.0225	33.5018	57.94	8.63588	40.0643	65.65	9.04478	3.94812	2.95636	4.88721	76.3192
EX_hspg_degr_9[fe]	0	6.92179	4.35433	43.7067	2.89635	43.3711	39.7811	134.185	128.778	69.8723	0.980972	69.9929	29.3876	0.57	65.3178	7.94121	38.8989	99.9799	33.945	57.7061	12.8815	82.691	92.7568	45.7372	41.2751	101.439	77.5575	17.1057	0	0	56.6686	0.852359	22.5294	35.5864	6.99274	56.4469	55.0632	0.496174	45.0225	33.5018	57.94	8.63588	40.0643	65.65	9.04478	3.94812	2.95636	4.88721	76.3192
EX_hspg_rest[fe]	0	6.92179	4.35433	43.7067	2.89635	43.3711	39.7811	134.185	128.778	69.8723	0.980972	69.9929	29.3876	0.57	65.3178	7.94121	38.8989	99.9799	33.945	57.7061	12.8815	82.691	92.7568	45.7372	41.2751	101.439	77.5575	17.1057	0	0	56.6686	0.852359	22.5294	35.5864	6.99274	56.4469	55.0632	0.496174	45.0225	33.5018	57.94	8.63588	40.0643	65.65	9.04478	3.94812	2.95636	4.88721	76.3192
EX_hxan[fe]	0.0619459	7.13659	3.35536	70.9687	8.36872	56.7772	93.0153	61.5146	90.9749	51.5708	1.70493	47.384	78.2623	0.0762936	20.4548	5.58141	25.715	30.5826	6.70313	38.6862	144.518	110.266	117.713	106.742	105.145	93.8251	101.83	103.801	4.38686	0.44945	0	6.69641	11.0899	0.805392	73.2639	103.644	73.9053	3.63924	12.687	84.0048	48.0459	3.56246	30.1895	40.3043	13.9722	10.4343	0.789705	9.94807	77.8352
EX_icdchol[fe]	0.0501848	13.8736	9.94541	92.9594	20.0139	85.3812	127.755	223.377	198.842	111.512	2.94292	125.669	88.1429	0.67	88.4356	16.9645	70.0099	124.478	35.4291	76.7213	150.555	178.474	189.225	137.877	125.843	175.905	164.124	61.4455	10.4994	0.052946	91.0612	3.21887	49.4719	40.7556	58.4769	97.1691	144.111	9.44937	69.1408	94.1086	103.09	15.2155	45.5632	136.288	22.865	24.0404	3.93082	20.45	152.368
EX_idon_L[fe]	0	353.486	350.905	14.6223	365.404	71.3375	11.7216	27.6642	4.68687	65.4601	44.2192	97.1545	60.7164	398.32	179.606	49.8328	66.3863	179.342	285.529	59.6477	27.3707	2.6829	2.4277	0.310336	0.511501	0.70438	0.1816	8.01758	328.147	371.18	25.6859	360.91	112.989	2.82866	24.3435	19.986	24.2475	22.6676	52.6569	72.4287	98.73	36.2186	184.6	79.0788	271.711	26.5218	363.417	288.39	2.50323
EX_idour[fe]	0	6.92179	4.35433	43.7067	2.89635	43.4618	39.7811	134.185	128.778	69.8723	1.03143	69.9929	29.8379	0.57	65.3178	7.94121	38.8989	100.471	33.945	59.6377	12.9319	85.2025	94.412	45.7372	41.3671	101.439	77.5575	17.1057	0	0	56.6686	0.852359	22.5294	35.5864	6.99274	56.577	55.0632	0.496174	45.0225	33.5018	59.27	8.63588	40.1146	65.65	9.30781	3.94812	2.95636	5.65903	78.4519
EX_ile_L[fe]	399.607	389.1	387.901	264.201	392.279	300.75	311.635	219.42	225.527	294.87	382.699	281.905	299.044	399.267	294.036	370.131	326.369	258.009	361.254	302.006	302.633	266.859	255.31	288.354	287.96	213.887	230.193	330.241	387.056	399.574	180.614	390.832	328.285	266.477	346.546	315.167	227.541	365.881	134.689	285.427	277.821	373.152	233.792	246.445	382.583	379.711	393.689	356.788	267.806
EX_ind3ac[fe]	1.95887	5.21385	1.51833	3.92128	4.80049	10.3636	6.43741	8.25314	16.9781	11.4004	27.1463	3.87731	8.14487	0.33	2.80507	10.7938	3.4234	2.0055	7.37055	2.23176	4.27671	15.0694	7.40939	4.46799	5.3546	4.04576	4.666	11.8244	37.7574	12.4644	45.5406	1.74483	25.9675	4.6911	12.3034	4.51134	12.8948	7.08953	2.14958	9.51368	0.6	19.1774	0.83572	9.11724	15.3284	1.71776	8.13213	4.84489	26.6446
EX_ind3ppa[fe]	0	0.652958	0.291577	3.21931	3.89855	8.68023	3.53262	3.135	0.910624	10.3615	1.38554	0.931751	6.65399	0	0	6.28213	1.13112	0.491348	0.330898	0.770608	4.13538	12.9614	7.11273	4.32356	5.08884	3.95525	4.454	11.4409	7.6044	0	34.3926	0.0902248	20.5991	4.6911	11.6853	2.0106	2.60366	1.75212	2.14954	7.09502	0.41	0.411204	0.050286	4.81614	0.600406	1.29592	0.383483	2.81299	26.6446
EX_indole[fe]	4.55431	373.106	380.128	167.012	380.51	208.983	115.083	217.538	210.398	214.977	66.5122	228.666	156.504	397.774	274.365	89.8643	181.082	305.098	357.026	173.26	91.1726	174.498	172.996	117.482	121.889	190.042	158.431	76.2202	369.001	397.447	292.582	367.152	229.897	307.684	91.202	123.03	179.974	34.157	302.915	154.61	234.554	60.4514	369.71	231.11	316.154	43.569	380.056	332.831	145.246
EX_indprp[fe]	0	0.652958	0.291577	3.21931	3.89855	8.68023	3.53262	3.135	0.910624	10.3615	1.38554	0.931751	6.65399	0	0	6.28213	1.13112	0.491348	0.330898	0.770608	4.13538	12.9614	7.11273	4.32356	5.08884	3.95525	4.454	11.4409	7.6044	0	34.3926	0.0902248	20.5991	4.6911	11.6853	2.0106	2.60366	1.75212	1.81814	7.09502	0.41	0.411204	0.050286	4.81614	0.600406	1.29592	0.383483	0.136971	26.6446
EX_inost[fe]	0	0	0	0	0.050088	7.68206	1.26519	0.90141	0	0.336032	0	0	0	0.09	2.07853	0.0909308	0	0.0902248	0.140337	0	0.131335	0.0503468	0.210642	0	0.0509584	0.0502576	0	0	1.03824	0	0.978523	0.0902248	0.975115	0	0	0.050012	5.12498	1.02286	0	0	0.14	0.130361	0.050286	0.575428	0.052172	0	0.974456	6.73945	0
EX_ins[fe]	14.4478	372.623	361.051	228.732	378.329	230.123	105.341	179.348	191.356	198.854	163.542	194.619	153.692	399.52	273.843	156.868	146.586	307.563	358.613	153.138	113.232	140.769	149.237	87.9613	85.4624	167.661	135.393	61.5148	369.528	399.238	305.699	378.389	268.169	139.109	66.3199	114.946	214.625	149.788	302.274	157.25	220.391	103.999	347.908	199.623	318.233	128.498	392.895	347.704	142.625
EX_isobut[fe]	1.63739	11.181	7.90393	171.587	10.2925	132.936	130.336	177.013	201.655	121.455	5.03623	90.9426	72.5335	0.62	75.8826	23.448	91.1911	132.781	38.3571	85.5583	116.146	170.828	200.09	119.478	114.824	208.795	182.152	59.3448	16.524	0.373569	246.529	4.82337	68.3317	136.036	38.1157	90.7872	213.963	10.6038	249.814	82.1338	114.68	17.3218	160.328	129.755	14.7336	17.52	3.59883	36.8269	129.568
EX_isocapr[fe]	1.63739	11.2412	7.65257	180.226	10.1921	138.657	129.666	177.046	200.86	115.657	4.90365	90.9426	97.073	0.62	73.0875	22.1042	77.7777	128.978	37.9861	85.4082	118.32	171.04	199.689	119.827	113.556	206.262	180.835	59.3448	16.524	0.148838	241.192	5.43419	62.0541	127.834	38.0652	90.5235	209.962	10.7514	244.068	81.4755	111.37	15.9041	156.944	128.422	15.93	17.3191	3.59883	36.5089	131.788
EX_isochol[fe]	0.0501848	13.8736	9.94541	92.9594	20.0139	85.3812	127.755	223.377	198.842	111.512	2.94292	125.669	88.1429	0.67	88.4356	16.9645	70.0099	124.478	35.4291	76.7213	150.555	178.474	189.225	137.877	125.843	175.905	164.124	61.4455	10.4994	0.052946	91.0612	3.21887	49.4719	40.7556	58.4769	97.1691	144.111	9.44937	69.1408	94.1086	103.09	15.2155	45.5632	136.288	22.865	24.0404	3.93082	20.45	152.368
EX_isoval[fe]	0.818697	5.94708	3.97208	91.7224	7.04532	73.6688	66.5994	90.0906	100.885	63.0095	3.1446	45.9372	51.8635	0.31	36.5438	14.1931	39.4544	64.7346	19.1585	43.0894	59.9485	91.5316	103.401	61.3028	58.9695	105.063	92.6192	35.3928	12.0642	0.0744192	137.792	2.76221	41.3266	66.2626	24.8752	46.2671	106.283	6.25179	122.079	44.179	55.865	8.15766	78.4969	66.3313	8.26522	9.28242	1.99116	19.6611	79.2162
EX_ispre[fe]	0	0.185233	0.127216	1.06386	0	1.30282	1.3834	0.0356243	0.984046	0.457378	1.73642	0.151604	1.72324	0	0	0.101711	0	0.234649	0	0.714103	0.42885	0.903172	0.160093	1.0827	0.755969	0.560013	0.520231	1.71401	0	0	0	0.0605374	1.3989	0	3.58883	0.870883	0	0	0	0.270284	0.0686427	0	0.710291	0.611902	0.0286503	0.0902864	0	0	2.81722
EX_k[fe]	0.00785733	0.00468023	0.00449693	0.00659718	0.00464982	0.00626315	0.00731136	0.00704472	0.00733895	0.00634847	0.00609153	0.00619027	0.00673653	0.0043917	0.00547685	0.00618832	0.0064864	0.00586314	0.00457544	0.00686898	0.00789289	0.00777033	0.00769176	0.00769188	0.00757185	0.0074509	0.00766485	0.00806308	0.00460557	0.00431026	0.00656519	0.00466133	0.00537474	0.0050881	0.00766925	0.00750515	0.00736313	0.00597262	0.00698952	0.00713057	0.0064289	0.00715776	0.00626614	0.00616108	0.00508773	0.00652247	0.00438414	0.00510771	0.00775917
EX_kdo[fe]	0	1.06489	0.669897	6.7241	0.445592	6.67248	6.00651	20.6438	18.312	10.7496	0.150919	10.7681	4.52117	0.0876923	10.0489	1.22172	5.98443	15.3815	5.22231	8.87783	1.98176	12.7216	14.2702	7.02855	6.33588	15.4558	11.7812	2.63164	0	0	8.71825	0.131132	3.46605	5.47482	1.0758	8.29479	8.47122	0.0763345	6.92653	5.10898	8.91384	1.3286	6.16373	10.1	1.3915	0.607402	0.454825	0.751872	11.7414
EX_kestopt[fe]	0	0.570618	0.348346	3.53264	0.231708	3.76487	3.14362	10.7965	10.5479	5.81228	0.0825143	5.69642	2.39103	0.0456	5.22542	0.649046	3.11591	8.08022	2.73566	4.77502	1.08712	8.16943	8.93418	3.98415	3.59116	10.4597	8.26015	1.90566	0	0	4.53349	0.0681887	2.16024	2.84691	0.777509	4.49415	4.7912	0.039694	3.6018	2.75788	4.7584	0.69087	3.21319	5.2625	0.748798	0.319864	0.236509	0.452723	6.32502
EX_lac_D[fe]	38.3658	387.702	391.27	276.882	383.072	289.541	296.574	327.844	313.328	323.284	178.786	367.708	276.406	399.71	314.064	143.374	206.446	369.654	395.807	314.431	235.728	308.863	314.826	268.868	268.769	312.578	305.309	233.36	382.031	399.463	311.994	383.934	289.854	317.265	188.118	296.319	329.02	177.256	340.792	291.837	348.94	134.723	380.751	344.291	352.649	179.514	394.46	373.218	275.608
EX_lac_L[fe]	399.644	376.405	368.281	200.119	380.196	246.206	157.715	247.776	229.244	214.462	368.7	265.714	176.396	399.9	338.565	360.575	300.401	315.663	359.602	226.146	175.729	192.664	203.611	164.732	163.007	198.357	190.189	130.861	385.827	399.705	223.624	377.907	304.278	120.658	150.399	202.846	215.473	375.287	153.183	219.671	259.68	375.18	258.982	219.697	342.263	333.742	397.166	337.972	166.922
EX_leu_L[fe]	400.059	398.992	398.428	335.27	399.438	374.483	384.983	396.507	379.585	392.987	396.33	399.39	351.151	400.14	392.404	383.767	399.863	393.716	400.059	397.185	332.259	389.17	387.243	365.104	360.82	377.581	373.25	387.675	396.921	400.2	392.694	393.931	380.909	398.864	388.768	392.589	397.668	392.001	398.735	343.179	389.542	399.321	399.725	397.602	396.836	400.423	399.22	399.962	378.786
EX_levanb[fe]	0	6.92179	4.35433	43.6566	2.89635	43.3208	39.0423	134.185	118.811	69.74	0.980972	69.9028	29.3876	0.57	65.3178	7.94121	38.4084	99.7292	33.945	56.7354	12.831	80.946	90.9009	45.2195	41.0913	99.6879	75.1539	16.6918	0	0	56.6686	0.852359	22.5294	35.5864	6.78004	53.8662	53.8182	0.496174	44.6911	33.2084	57.81	8.63588	39.8932	64.5092	8.9926	3.94812	2.95636	4.70792	76.189
EX_levanttr[fe]	0	6.92179	4.35433	43.6566	2.89635	43.3208	39.0423	134.185	118.811	69.74	0.980972	69.9028	29.3876	0.57	65.3178	7.94121	38.4084	99.7292	33.945	56.7354	12.831	80.946	90.9009	45.2195	41.0913	99.6879	75.1539	16.6918	0	0	56.6686	0.852359	22.5294	35.5864	6.78004	53.8662	53.8182	0.496174	44.6911	33.2084	57.81	8.63588	39.8932	64.5092	8.9926	3.94812	2.95636	4.70792	76.189
EX_levantttr[fe]	0	6.92179	4.35433	43.6566	2.89635	43.3208	39.0423	134.185	118.811	69.74	0.980972	69.9028	29.3876	0.57	65.3178	7.94121	38.4084	99.7292	33.945	56.7354	12.831	80.946	90.9009	45.2195	41.0913	99.6879	75.1539	16.6918	0	0	56.6686	0.852359	22.5294	35.5864	6.78004	53.8662	53.8182	0.496174	44.6911	33.2084	57.81	8.63588	39.8932	64.5092	8.9926	3.94812	2.95636	4.70792	76.189
EX_lmn2[fe]	0	7.31346	4.35433	56.4436	2.89635	56.2553	43.1213	136.538	132.432	76.2091	0.980972	74.7419	30.5783	0.57	65.3178	8.25447	40.9609	107.421	34.1957	59.4876	18.0784	99.9391	113.724	55.4527	50.3369	133.695	103.787	25.3657	0	0	56.6686	0.852359	28.149	35.5864	9.89102	63.1789	60.2705	4.72969	47.1521	36.8821	61.04	8.63588	47.0941	77.746	9.69735	5.42477	2.95636	4.70792	79.1428
EX_lys_L[fe]	369.184	398.991	376.558	392.02	399.213	386.201	351.859	376.901	382.721	364.106	334.875	353.252	356.246	399.728	378.06	354.556	357.3	393.546	374.078	363.977	383.71	393.429	396.187	387.546	389.091	374.202	372.146	376.627	395.601	399.838	355.111	399.434	322.522	185.826	367.612	381.488	392.789	343.774	380.765	387.716	372.926	368.548	393.862	344.237	399.316	390.812	397.702	398.532	382.452
EX_mal_L[fe]	8.23734	371.026	359.814	152.472	374.093	192.729	68.436	171.694	161.905	172.559	89.7108	180.443	109.426	399.52	261.987	99.9976	116.206	282.681	355.425	126.441	49.8768	109.823	104.745	60.5199	52.6997	108.393	84.0811	45.0257	369.528	398.918	183.665	370.276	237.588	86.4263	61.0815	85.6056	122.007	116.445	104.66	120.574	172.56	78.2441	231.804	158.893	311.83	34.3671	391.983	313.407	121.988
EX_malt[fe]	357.484	17.9017	12.5901	193.751	10.9338	184.785	95.8677	162.259	207.59	144.144	169.059	90.0308	90.4342	1.32	126.104	212.401	231.932	149.237	54.382	144.916	88.1072	168.003	168.469	111.43	113.562	206.249	180.737	175.178	50.2609	13.0727	316.797	16.2753	125.484	157.335	117.187	148.224	188.25	178.789	262.892	101.142	120.09	259.308	158.968	125.554	51.9027	209.835	13.2349	56.9782	186.392
EX_malttr[fe]	29.4453	8.8103	5.44019	49.7841	3.65794	52.323	47.9596	137.129	162.253	91.9294	26.2258	82.1159	47.2183	0.57	74.8531	19.4329	51.7217	124.408	34.4063	120.306	34.0637	101.059	111.336	54.0095	56.8884	158.594	134.268	39.1997	4.51724	0.148838	211.652	1.52416	35.2665	125.259	17.2686	63.379	141.64	5.59049	229.724	53.9157	101.52	19.2475	150.931	86.1058	10.886	100.11	3.13236	31.3471	86.1719
EX_man[fe]	0.130554	8.14734	4.80681	45.582	3.23706	48.2	47.1703	136.578	134.489	85.2258	1.11234	81.1641	39.9039	0.57	67.1038	8.16354	39.039	114.009	34.1957	98.0884	16.9964	100.877	111.005	51.3565	47.6437	138.979	111.675	25.608	0	0	56.6686	1.42393	27.1436	35.8304	12.3739	60.6282	66.6618	0.496174	45.2736	44.21	72.97	8.63588	41.3735	67.0532	10.0026	96.6444	2.95636	5.62671	83.0779
EX_melib[fe]	2.56165	365.5	356.988	104.763	372.429	145.144	134.486	121.955	97.9605	149.849	76.584	223.374	164.919	398.58	207.94	62.6694	101.151	236.612	323.014	159.818	173.426	129.967	135.192	102.099	90.9648	115.357	131.834	156.517	337.223	384.672	62.0255	375.037	148.175	8.00787	120.693	192.828	137.871	36.4415	78.1818	161.759	180.65	61.454	213.545	171.677	296.722	144.615	379.246	313.312	139.171
EX_meoh[fe]	3.05896	11.4423	4.69613	177.44	7.32101	145.838	72.4695	140.053	155.588	118.845	5.22329	71.6543	80.454	0.57	66.2611	19.4039	40.0657	120.265	45.967	94.3111	65.7512	138.547	140.735	87.3914	78.125	148.618	125.789	129.356	7.78411	0	91.0612	10.8753	48.2804	40.2775	67.5823	120.806	68.8753	4.57763	47.8552	73.7461	64.3699	9.97985	41.1222	76.0625	16.976	53.1199	3.51584	7.25001	166.036
EX_met_L[fe]	16.5654	34.8844	35.2298	242.081	20.8052	210.344	296.125	297.693	312.152	259.591	115.64	246.765	220.659	1.42608	136.291	123.109	168.388	157.211	103.054	271.637	206.389	294.629	305.677	258.131	249.17	298.116	290.981	220.967	51.4964	28.4415	156.99	23.6361	183.756	275.562	219.451	264.588	233.219	118.082	113.58	188.386	211.204	96.3823	95.3396	220.286	86.0301	171.147	34.0709	59.7619	255.297
EX_mg2[fe]	0.00785733	0.00468023	0.00449693	0.00659718	0.00464982	0.00626315	0.00731136	0.00704472	0.00733895	0.00634847	0.00609153	0.00619027	0.00673653	0.0043917	0.00547685	0.00618832	0.0064864	0.00586314	0.00457544	0.00686898	0.00789289	0.00777033	0.00769176	0.00769188	0.00757185	0.0074509	0.00766485	0.00806308	0.00460557	0.00431026	0.00656519	0.00466133	0.00537474	0.0050881	0.00766925	0.00750515	0.00736313	0.00597262	0.00698952	0.00713057	0.0064289	0.00715776	0.00626614	0.00616108	0.00508773	0.00652247	0.00438414	0.00510771	0.00775917
EX_mn2[fe]	0.00785733	0.00468023	0.00449693	0.00659718	0.00464982	0.00626315	0.00731136	0.00704472	0.00733895	0.00634847	0.00609153	0.00619027	0.00673653	0.0043917	0.00547685	0.00618832	0.0064864	0.00586314	0.00457544	0.00686898	0.00789289	0.00777033	0.00769176	0.00769188	0.00757185	0.0074509	0.00766485	0.00806308	0.00460557	0.00431026	0.00656519	0.00466133	0.00537474	0.0050881	0.00766925	0.00750515	0.00736313	0.00597262	0.00698952	0.00713057	0.0064289	0.00715776	0.00626614	0.00616108	0.00508773	0.00652247	0.00438414	0.00510771	0.00775917
EX_mnl[fe]	0.0903696	6.92179	4.35433	43.6566	2.89635	43.3208	39.0423	134.185	118.811	69.74	0.980972	69.9028	29.3876	0.57	65.3178	7.94121	38.4084	99.7292	33.945	56.7354	12.831	80.946	91.1516	45.3124	41.0913	99.6879	75.1539	16.6918	0	0	56.6686	0.852359	22.5294	35.5864	7.07382	53.8662	53.8182	0.496174	44.6911	33.2084	57.81	8.63588	39.8932	64.6807	8.9926	3.94812	2.95636	4.70792	76.2391
EX_mqn7[fe]	0.291294	0.0903414	3.029e-05	0.00011209	3.83023e-05	0.171175	9.87813e-05	0.000300044	0.000151424	0.999842	0.819138	0.00174246	0.000159675	0	0.000160718	0.999971	0.999919	0.00016887	0.250644	0.169136	0.000137534	0.000338648	0.000369551	0.000203606	0.999758	0.000209342	0.000237435	0.999794	3.99698e-05	0.138838	0.494052	1.16765e-05	0.572946	3.09694e-06	0.999783	0.0481435	0.0509594	0.33395	0.0902579	0.000237313	0.000278585	0.999925	0.130503	0.999306	0.600381	0.999939	1.73456e-05	0.22154	0.0899042
EX_mqn8[fe]	7.55405	13.8045	24.4349	133.296	8.20795	121.06	85.8372	161.658	150.831	146.823	77.4107	108.254	75.2847	1.05614	87.3568	89.6666	121.248	111.15	67.7086	120.211	27.9291	111.399	115.775	69.0521	65.2177	128.607	99.7471	39.6366	41.2857	14.5328	122.934	8.9026	156.367	179.911	28.193	69.5052	103.066	71.7896	67.563	53.5797	92.7683	52.6975	45.9878	119.249	30.0746	112.079	15.4449	22.7459	112.489
EX_n2[fe]	4.31959	4.39015	1.17653	84.2643	0.531146	54.1987	3.73458	5.12814	14.9212	1.25262	4.42937	2.62495	3.72221	0.33	4.45996	11.7545	2.29228	0.902471	10.028	1.54122	2.89159	2.24908	0.842568	1.68906	0.839168	0	0.3432	0.262351	30.747	12.4644	17.4634	4.16157	65.4063	0	0.911862	0.530156	1.48092	53.164	0.421808	2.55012	0.47	8.02395	1.4803	4.43226	14.9688	0.602588	7.35516	5.01418	0.330416
EX_n2o[fe]	1.66758	4.47552	1.20165	0.676919	0.716543	1.2348	2.8543	4.7626	14.5887	1.16111	2.84677	2.88544	1.88612	0.33	3.14815	3.62642	3.40338	1.00275	7.6564	1.35607	0.0908896	4.45817	1.53982	1.6998	0.547459	0.0251288	0.418999	0.237155	30.6522	12.4908	14.79	2.84792	33.3868	0	0.618088	0.530156	7.23461	0.632718	2.70202	2.34294	0.325	5.88757	0.659576	4.91691	14.8062	0.426848	7.44316	6.05111	0.505651
EX_nac[fe]	10.0609	382.397	374.532	283.702	391.93	281.056	218.479	257.82	274.798	265.112	206.603	286.146	250.737	399.637	314.266	183.891	218.793	342.476	367.13	248.018	261.048	253.355	264.12	224.323	225.033	253.685	234.703	127.179	375.432	399.769	303.743	381.746	305.966	193.646	165.684	225.032	289.899	154.383	319.964	257.929	292.478	116.551	381.335	275.625	337.824	242.884	394.491	360.915	220.941
EX_ncam[fe]	3.07176	11.51	6.31499	144.59	3.61223	114.491	55.4732	140.533	135.124	89.9365	2.74395	72.7828	49.5034	0.989717	71.999	32.7382	55.1641	105.764	44.6345	62.0634	19.0863	87.4197	97.2268	58.1287	52.0291	104.863	78.2458	17.4401	32.9433	12.7381	78.3359	5.59024	86.2512	43.6212	7.71646	60.3087	66.7406	5.31187	52.7133	41.2838	63.2454	17.4948	51.9619	72.007	24.539	5.15683	11.233	17.6129	80.0335
EX_nh4[fe]	400.24	400.51	400.38	400.56	400.41	400.81	400.51	400.56	400.44	400.51	400.64	400.47	400.52	400.14	400.37	400.63	400.42	400.54	400.42	400.67	400.68	400.53	400.57	400.64	400.7	400.62	400.65	400.5	400.25	400.2	400.19	400.44	400.57	400.19	400.44	400.57	400.68	400.6	400.57	400.7	400.67	400.51	400.48	400.65	400.6	400.66	400.37	400.52	400.57
EX_nmn[fe]	0	0.000424966	0	0.00121969	0	0.00303857	0.000107048	0.0019066	0.000757619	0.00210105	0	0.0032316	0.00481464	0	0	0	0	0.00217402	0	0.000370431	0.00181779	0.00224007	0.00461501	0.00531834	0.00492704	0.00622639	0.00849141	0.0138291	0	0	0	5.3025e-05	0.000159474	0	0.0293668	0.000899168	0.00348301	0	0.000106231	0.00353223	0.00153342	0	0.0017574	0.00400417	5.57476e-05	0.00106242	0	0.000727323	0.00757117
EX_no2[fe]	365.149	372.792	362.036	72.0686	387.372	143.922	119.852	102.228	111.378	147.473	326.996	130.843	140.497	399.32	235.528	320.42	274.725	202.268	321.56	135.319	170.238	108.361	100.523	110.573	109.721	77.0099	83.5106	97.4403	384.068	399.773	161.853	369.468	277.176	80.819	144.256	80.8335	128.614	310.58	92.8368	147.462	174.43	331.926	197.497	136.672	337.687	324.943	391.498	317.308	99.5556
EX_no[fe]	5.84662	4.49052	1.26698	2.20628	0.992116	11.6237	4.4634	7.47186	13.11	0.865833	112.065	2.66503	3.0618	0.42	2.7547	53.1196	2.38236	0.942584	8.32325	6.1549	1.01068	2.15839	0.722183	3.86584	1.81121	0.684122	0.959199	1.48411	31.5207	12.5173	18.4319	2.08573	81.4714	0	9.26293	2.02059	7.1311	113.054	2.71193	4.79684	3.35	31.1432	0.84572	6.56242	18.4891	89.7424	8.7131	14.0168	1.10141
EX_o2[fe]	2.60685	101.031	94.4095	68.9073	97.0275	77.074	80.512	168.119	157.635	104.124	28.748	111.232	68.1212	100.488	113.551	27.3487	71.1667	151.601	120.918	80.1266	66.4925	122.501	134.016	76.8814	67.6783	127.852	107.088	38.7959	102.497	106.572	87.9236	95.9445	69.4736	38.6432	30.8053	79.6147	108.179	10.625	65.2839	73.7377	105.009	30.5971	99.223	101.473	93.0909	15.3942	106.131	84.5653	104.44
EX_oaa[fe]	0	0.0903696	0.211126	0	1.41309	0.211633	0	0	0	0.091508	4.07572	0.050076	0.100048	1.53	0	0.717911	0	0.491348	0.0501124	0.050032	0	0	0	0	0	0	0	0	0.306988	0	0	0.0501124	0	0	0	0	0.0511692	0.141544	0.261085	0.050486	0.14	0.0501204	0.090572	0.131163	0	0.682958	0.258988	0	0.050052
EX_ocdca[fe]	5.07426	193.286	185.549	204.039	191.646	167.391	98.2571	166.61	184.301	153.288	33.0805	147.449	92.4485	202.242	167.715	47.5773	99.492	222.601	211.596	153.905	107.897	139.245	151.723	86.8337	83.7225	173.735	143.384	54.3037	205.247	201.457	267.742	197.58	170.404	129.222	41.9198	86.5297	187.227	22.2114	266.744	124.402	171.777	45.1579	250.764	153.663	166.512	117.348	206.725	188.606	141.264
EX_ocdcea[fe]	0	0	0	2.81351e-05	0	0	0	0	0.000961818	0	0	0	0	0	0	0	0	0.000379786	6.2104e-07	0	0	0	1.40718e-05	0.000261802	0.000143628	0	0	0	0	0	0	0	0	0	0	0	0	0	0	0.000113577	0	0	0	0	0	0	0	0	0.000238765
EX_orn[fe]	11.4807	384.915	385.031	279.58	382.657	296.37	276.655	290.111	277.287	303.151	147.986	284.687	280.88	399.62	288.313	166.776	227.561	346.81	394.882	287.416	251.176	263.482	287.146	228.168	224.623	277.133	262.764	295.767	372.447	399.783	150.731	388.982	283.702	221.651	252.223	270.546	244.317	140.038	151.123	256.702	265.276	120.985	272.58	266.021	339.447	179.708	395.465	335.311	267.015
EX_oxa[fe]	3.38534	186.482	180.787	40.3117	189.537	59.7078	80.569	57.5269	71.3421	67.2371	54.1812	93.5129	71.4178	201.69	96.4271	37.0553	63.5685	100.451	174.543	54.849	104.028	66.8746	72.5871	51.9307	48.0678	50.4877	56.7663	38.3665	204.343	201.315	60.0884	188.302	89.0566	6.11543	39.4083	55.9122	90.9449	33.5697	37.9956	72.9288	83.635	40.8924	92.909	78.8412	158.254	22.7694	203.731	157.2	47.6969
EX_pac[fe]	0.452033	12.6077	6.28492	60.786	7.32605	68.2924	51.5832	144.832	156.42	98.3985	4.98577	78.5491	39.9439	0.95	72.8857	19.6752	56.4964	118.06	41.7768	76.8714	23.2749	118.095	124.729	62.2734	64.7834	146.99	119.249	38.0887	37.5253	12.5603	252.34	2.68741	55.4435	127.59	23.6333	69.1907	137.009	6.85644	234.696	49.4522	88.77	15.6568	156.642	106.077	25.0779	9.65399	10.695	37.6433	106.248
EX_pcresol[fe]	0	0	0	0	0	0	0	0	0	0	0	0	0	0	0	0	0	0	0	0	0	0	0	0	0	0	0	0	0	0	0	0	0	0	0	0	0	0	0.331446	0	0	0	0	0	0	0	0	2.67638	0
EX_phe_L[fe]	400.136	399.462	398.376	339.515	400.057	378.527	371.757	397.218	384.114	398.674	397.71	397.948	353.931	400.14	390.911	392.832	400.378	394.381	400.344	398.254	338.331	394.399	391.809	396.07	396.296	385.008	381.675	382.042	400.243	400.2	373.379	394.673	379.266	382.646	375.395	399.219	397.188	391.225	399.457	372.229	397.46	400.362	399.024	396.711	398.256	399.599	400.367	398.625	372.308
EX_pheme[fe]	0.00773731	0.000150178	0.000315332	0.000916494	0.000112162	0.00127931	0.00147353	0.0014163	0.00081892	0.00115172	0.00368212	0.00153072	0.00150621	7.45463e-06	0.00120631	0.00431265	0.00340755	0.000491284	0.000325773	0.00210167	0.00113466	0.00113603	0.00131018	0.00164099	0.001807	0.00120607	0.00123223	0.00256567	0.00051492	8.48102e-06	0.00130838	0.000149387	0.00166742	0.00201225	0.00284297	0.00225822	0.00124714	0.00469987	0.000983389	0.0012346	0.000924197	0.00544975	0.000335835	0.00147036	0.000669671	0.00255671	8.0512e-05	0.000360668	0.00130545
EX_phenol[fe]	0	7.29346	26.3675	43.7067	2.98653	44.5506	74.8049	155.078	125.002	102.282	15.7578	113.476	60.4563	0.62	81.1905	19.0387	80.3804	99.7292	59.8776	85.6585	18.1089	84.9504	101.916	55.5571	52.4568	119.474	90.5259	27.1633	0	0	63.9425	0.852359	52.096	204.35	14.6952	65.9298	63.0912	6.62387	52.3856	39.9085	80.75	13.0992	39.8932	112.591	8.9926	10.3977	4.08681	5.73368	78.8024
EX_phppa[fe]	0	0.652958	0.291577	3.21931	3.89855	8.68023	3.53262	3.135	0.910624	10.3615	1.38554	0.931751	6.65399	0	0	6.28213	1.13112	0.491348	0.330898	0.770608	4.13538	12.9614	7.11273	4.32356	5.08884	3.95525	4.454	11.4409	7.6044	0	34.3926	0.0902248	20.5991	4.6911	11.6853	2.0106	2.60366	1.75212	1.81814	7.09502	0.41	0.411204	0.050286	4.81614	0.600406	1.29592	0.383483	0.136971	26.6446
EX_phpyr[fe]	0.904066	7.38383	2.44352	3.87117	5.26146	9.74872	6.13398	8.00276	16.8962	26.6116	2.42697	4.15784	8.56511	0.33	2.7547	31.2488	3.4234	1.43393	8.64404	2.31183	4.32716	17.0361	7.58414	4.37504	5.30364	3.95525	4.7568	11.7032	38.7333	26.1412	45.5406	2.3164	25.9775	4.93516	12.3034	2.59077	6.0607	3.36219	3.14392	12.1148	2.84	1.44421	1.81259	9.13724	28.9699	1.43647	11.867	11.7736	26.7347
EX_pi[fe]	2.37627	367.18	358.242	79.503	387.98	156.06	94.6279	127.14	89.4372	147.379	161.94	160.709	144.083	398.669	215.874	126.74	85.8069	212.738	314.029	140.467	129.538	105.08	94.5738	122.282	125.946	78.2531	89.4054	136.699	345.651	373.224	81.2537	370.122	179.464	7.65661	197.559	98.3961	97.1222	118.847	88.5535	159.427	149.957	75.8094	198.793	158.226	302.144	153.108	379.27	321.743	131.096
EX_pnto_R[fe]	0.00147937	0.000280782	0.000556297	0.00175925	0.000647317	0.00180911	0.00171496	0.00260838	0.00185575	0.0015049	0.00345572	0.00390949	0.00315374	2.18096e-06	0.00148456	0.00239155	0.00139186	0.000926765	0.000540939	0.00282613	0.0027654	0.00188794	0.00153577	0.00268365	0.0023307	0.00180418	0.00209877	0.00292035	0.000652533	3.32423e-06	0.000387143	0.000102425	0.00251761	0.00288702	0.00356552	0.00290416	0.00141543	0.00337534	0.00141209	0.00181098	0.00177854	0.00197902	0.00064858	0.00369581	0.00067314	0.00219628	7.44891e-05	0.000827373	0.00227673
EX_ppa[fe]	371.126	386.958	393.593	345.681	383.884	343.024	300.542	343.349	308.265	316.59	362.703	320.278	320.982	399.95	376.647	381.298	388.518	378.004	395.727	318.865	308.62	298.312	321.206	254.338	254.032	333.3	322.347	320.94	380.853	400.2	381.246	394.504	308.221	381.148	286.578	291.377	353.114	370.407	371.58	287.938	331.16	378.344	379.703	344.543	361.863	377.414	398.162	381.227	303.652
EX_ppi[fe]	9.83022	385.65	367.22	276.79	393.554	287.682	223.51	304.449	292.823	264.221	192.542	253.497	243.781	399.62	297.905	150.664	169.282	340.815	358.571	257.988	265.925	253.726	275.765	235.724	232.15	264.469	251.975	190.805	375.98	399.638	247.587	381.026	268.25	117.532	220.065	183.792	291.345	170.416	244.362	245.164	263.809	117.664	306.766	273.124	344.656	260.65	394.969	352.615	239.675
EX_pppn[fe]	0	0.652958	0.291577	3.21931	3.89855	8.68023	3.53262	3.135	0.910624	10.3615	1.38554	0.931751	6.65399	0	0	6.28213	1.13112	0.491348	0.330898	0.770608	4.13538	12.9614	7.11273	4.32356	5.08884	3.95525	4.454	11.4409	7.6044	0	34.3926	0.0902248	20.5991	4.6911	11.6853	2.0106	2.60366	1.75212	2.14958	7.09502	0.41	0.411204	0.050286	4.81614	0.600406	1.29592	0.383483	2.81336	26.6446
EX_pro_L[fe]	41.8203	397.956	391.413	336.247	395.69	359.528	361.41	348.77	369.776	392.972	262.472	362.16	351.9	399.81	338.447	228.808	251.619	382.987	397.881	384.195	346.077	375.036	375.403	380.759	380.472	358.397	355.396	347.471	380.373	399.932	319.189	393.07	330.729	326.273	344.953	380.657	355.361	219.814	363.577	365.551	365.854	157.532	398.696	349.838	379.686	291.001	399.052	381.389	358.988
EX_ptrc[fe]	5.72542	378.289	382.729	245.962	377.85	261.061	206.423	248.224	234.301	248.232	174.761	261.429	231.368	399.53	270.261	141.132	180.654	332.811	390.627	228.684	192.989	212.243	223.062	158.899	137.44	220.515	201.731	192.971	367.239	398.918	169.567	378.078	276.435	255.328	159.929	207.764	170.311	99.7793	122.254	204.61	249.206	96.2245	265.987	246.446	325.047	229.278	391.714	314.673	216.67
EX_pydx[fe]	0.000613245	7.01175	4.35419	53.5728	2.896	47.482	42.7737	134.433	118.9	70.5216	0.980049	70.1924	29.7148	0.569997	65.3175	7.99091	38.8186	100.54	33.9448	58.4643	15.4667	81.3157	94.1581	48.9578	45.1926	100.541	75.5651	17.1818	0.000143052	8.52361e-07	56.6685	0.852038	23.182	35.586	6.90695	59.3143	54.5679	0.950919	44.6903	35.1582	58.0585	8.63507	46.8722	65.2451	9.12804	4.35906	2.95635	4.70745	77.677
EX_pydxn[fe]	1.10485	8.6783	4.64579	57.0438	7.00358	56.6144	52.7084	137.699	121.254	91.0682	2.62858	71.1747	46.4133	0.57	67.3135	14.3218	40.9705	106.371	34.2758	95.2333	19.6541	94.5776	101.572	57.0049	51.2657	106.648	82.7741	28.6229	8.88422	0.105892	92.9947	1.51346	47.2923	40.2756	18.7238	61.7772	58.6211	2.70328	46.649	43.5175	67.7489	9.13716	47.0941	70.9982	10.4654	97.941	3.3397	4.93943	109.678
EX_pyr[fe]	1.30592	5.18366	23.8634	3.9714	6.60438	11.1798	42.7164	28.6558	15.5862	40.5694	21.0873	47.3799	40.2241	1.91	48.0719	21.5976	47.5275	1.83505	34.5967	30.9848	6.09629	19.81	9.8212	8.64565	6.24472	10.7485	10.2612	22.2251	38.606	12.4644	54.2873	4.23168	107.851	173.455	20.2185	14.0442	23.68	8.61857	14.1835	12.3172	24.32	15.9577	1.41972	55.0073	15.3806	8.80011	10.1955	11.3604	26.6947
EX_q8[fe]	0.00771989	0.00012615	0.000129074	0.000696635	9.23898e-05	0.00103973	0.00109005	0.00108771	0.000666036	0.000729588	0.00350571	0.000283863	0.000889254	6.35112e-06	0.000991298	0.00415642	0.00303721	0.000386732	0.000108654	0.00136163	0.000993736	0.000907021	0.000991278	0.0013824	0.00151646	0.000910833	0.000951831	0.00230954	0.000494279	8.48102e-06	0.0011472	0.000127785	0.00118736	0.000704468	0.00261453	0.00118004	0.00102458	0.00425562	0.000853367	0.00101707	0.000599213	0.00533985	0.000117225	0.000702556	0.000644035	0.00247842	6.23428e-05	0.000310979	0.0011591
EX_r34hpp[fe]	0	0.652958	0.291577	3.21931	3.89855	8.68023	3.53262	3.135	0.910624	10.3615	1.38554	0.931751	6.65399	0	0	6.28213	1.13112	0.491348	0.330898	0.770608	4.13538	12.9614	7.11273	4.32356	5.08884	3.95525	4.454	11.4409	7.6044	0	34.3926	0.0902248	20.5991	4.6911	11.6853	2.0106	2.60366	1.75212	1.81814	7.09502	0.41	0.411204	0.050286	4.81614	0.600406	1.29592	0.383483	0.136971	26.6446
EX_rbflvrd[fe]	0.341479	14.1246	5.75188	101.633	4.58995	74.1888	172.748	120.732	128.735	108.057	3.1147	88.9375	125.374	0.14	24.3884	5.47229	27.8276	57.7905	10.2582	102.751	164.678	157.654	150.5	151.448	136.327	132.717	157.91	151.919	0.0524268	0.052946	0	12.7753	8.82632	14.0533	109.838	138.099	113.686	6.92724	31.8727	110.595	101.489	11.1833	33.276	83.0955	33.2912	126.612	0	25.7077	147.339
EX_rib_D[fe]	6.35884	380.238	363.102	135.181	391.199	192.537	171.007	277.153	240.292	204.733	129.581	291.243	178.827	399.62	282.49	119.67	180.583	319.624	356.076	207.866	197.977	221.532	228.391	170.016	161.888	198.046	191.958	91.3613	374.081	397.907	137.63	373.375	187.04	43.8283	113.507	204.123	203.443	102.405	133.61	188.934	245.199	109.277	265.866	247.837	328.186	161.23	392.406	335.674	181.636
EX_ribflv[fe]	2.70658	112.173	98.3013	188.193	107.568	168.296	220.324	210.142	224.082	183.097	43.8824	167.426	178.203	101.204	110.968	42.4578	84.1859	162.89	105.384	156.058	215.427	233.508	228.002	220.607	204.575	210.844	224.128	184.11	103.594	99.7983	58.6194	109.759	95.0365	35.7484	152.554	206.757	166.698	21.5452	72.5313	183.589	171.075	42.3988	103.731	149.873	121.854	146.164	98.2878	114.712	223.548
EX_rmn[fe]	0	4.99859	3.12706	31.4402	2.18047	31.6946	28.083	96.323	86.6223	50.5811	0.764792	50.3123	21.5018	0.408558	46.8177	5.83916	27.9099	72.0493	24.3632	42.6497	9.41878	62.9195	69.488	33.2573	30.0552	75.1961	57.7161	13.188	0.156792	0	41.3274	0.612804	17.0319	25.6039	5.53405	38.9907	40.0162	0.391768	32.3082	24.0787	42.4318	6.20057	28.756	47.1685	6.67466	2.86175	2.12875	4.01518	56.714
EX_sT_antigen[fe]	0.974436	9.67436	9.21136	71.7279	4.4397	56.1444	108.543	204.287	167.925	91.9809	1.1628	120.138	64.969	0.62	90.8574	9.3775	75.2452	129.944	34.4564	85.1181	98.5738	132.58	156.491	93.3093	87.5572	158.424	147.873	38.2003	1.2828	0.201784	208.747	2.39663	26.0981	122.899	23.5527	77.5433	209.395	7.2821	248.016	63.2484	120.66	18.375	148.383	142.538	11.9103	23.0759	2.95636	42.3312	105.677
EX_selni[fe]	0	353.486	350.814	14.6223	365.314	71.2469	11.7216	27.6642	4.68687	65.3686	44.2192	97.1044	60.7164	398.32	179.606	49.8328	65.8258	179.292	285.208	59.3274	27.4112	2.6829	2.47783	0.310336	0.511501	0.70438	0.1816	8.01758	328.009	372.082	25.6859	360.86	112.989	2.82866	24.3435	19.986	24.1963	22.6676	52.6569	72.793	98.68	36.2186	184.681	78.9476	271.964	26.4716	363.168	288.485	2.50323
EX_ser_L[fe]	400.217	400.086	378.353	384.436	399.665	387.111	364.634	376.107	387.673	373.615	385.651	352.705	327.213	400.09	384.469	389.148	358.374	397.981	374.563	370.855	387.097	398.676	396.631	392.272	393.383	378.242	375.807	378.835	400.24	400.2	392.888	399.126	369.414	231.335	370.063	387.907	397.538	394.426	389.575	390.956	376.745	390.425	398.685	352.358	399.048	393.38	398.272	398.574	392.065
EX_sheme[fe]	0.00775406	0.000136088	0.000130495	0.00080378	0.000113307	0.00115301	0.00112201	0.00109845	0.000737821	0.000850164	0.0035786	0.000296852	0.00117791	7.14502e-06	0.000991975	0.00423183	0.00302593	0.000358668	0.000110868	0.00136983	0.00103053	0.000954587	0.00109772	0.00150648	0.00165507	0.00102428	0.00106538	0.00236842	0.000513983	8.48102e-06	0.00115681	0.000147139	0.00126695	0.000704468	0.0026708	0.00120172	0.0013064	0.00457033	0.000874492	0.00108572	0.000589361	0.0054237	0.000133528	0.000686877	0.000651961	0.00248058	6.12226e-05	0.000314255	0.0011949
EX_so3[fe]	0.582588	185.403	177.966	13.6394	182.431	45.5585	16.2055	19.9218	21.655	39.2961	47.2835	53.4113	40.6744	199.95	93.2388	31.2283	35.3153	91.5061	150.682	34.8478	15.8335	7.91766	2.62822	5.94967	4.44255	3.23035	2.868	12.8442	194.906	210.347	23.7488	185.459	120.529	1.18028	30.1201	17.0551	21.7762	16.5194	28.1866	41.4465	52.07	42.9788	96.6256	46.3443	161.04	14.2754	193.295	152.711	14.8793
EX_so4[fe]	4.01046	9.6773	5.90596	150.689	8.10065	114.69	92.9146	163.725	169.185	91.5551	5.26203	82.6293	62.1486	0.603117	67.7929	18.7772	59.2809	107.755	35.9942	66.3247	83.508	137.16	148.787	85.7512	75.6285	139.383	120.837	44.1576	9.11473	0.141291	93.0026	6.37057	47.2125	40.2729	29.284	74.3032	116.488	6.33912	56.7062	59.3526	75.0521	15.8149	41.1864	88.2795	11.823	10.4898	3.5115	9.7975	120.287
EX_spmd[fe]	1.90095	361.766	352.606	19.1543	372.848	81.5344	18.1569	35.5847	21.8373	95.9507	54.6903	109.451	69.0732	398.84	182.452	88.3093	73.9272	180.807	317.79	65.5382	31.7367	18.635	10.058	4.68473	6.60893	4.7092	4.93566	19.9212	366.832	396.958	71.2231	363.8	142.758	7.51882	36.7759	22.5245	30.2966	25.6377	55.7763	84.2114	112.734	38.6338	186.645	88.1585	298.61	28.1558	385.825	300.802	29.2346
EX_srtn[fe]	394.022	363.411	359.342	20.2484	366.516	99.6152	22.44	48.7878	26.7403	90.5223	315.806	111.311	65.9295	397.75	236.205	305.238	219.66	182.531	318.672	82.9462	32.1015	13.4549	5.81823	14.9586	23.2096	2.67649	3.2612	43.8947	376.815	399.529	140.062	367.669	199.969	77.7663	75.8172	35.4106	72.2449	304.98	83.3343	86.6372	134.44	323.309	188.044	100.291	321.043	212.386	389.93	319.616	15.7103
EX_strch2[fe]	89.7213	7.47802	4.20904	58.3213	4.32871	57.3828	33.5114	60.2819	70.7017	50.6227	50.4081	32.1861	32.5259	0.53625	40.9502	57.618	63.9301	51.905	21.1872	49.4531	27.6627	54.6149	53.5119	36.2901	36.3168	60.1947	51.7359	54.4032	25.8243	7.94562	99.1832	5.58941	40.8115	44.9548	36.1106	48.7279	55.6791	47.0037	72.4235	34.2129	38.5096	67.5249	44.9246	42.5161	20.55	65.6293	6.75456	17.8024	67.4103
EX_succ[fe]	372.171	392.705	398.605	373.674	397.778	380.07	329.56	366.315	362.707	346.241	370.243	368.851	356.561	400.011	394.627	386.32	398.113	386.664	400.365	355.864	374.729	349.681	366.513	334.864	336.902	376.709	368.183	361.181	395.912	400.191	395.337	397.001	381.958	383.074	360.682	364.729	376.374	395.496	382.984	358.813	351.632	390.237	390.294	381.568	377.365	384.085	400.168	388.106	349.994
EX_taur[fe]	355.154	192.495	193.986	114.581	194.578	150.003	167.373	256.17	238.455	171.458	159.471	205.57	138.113	200.52	234.741	205.33	263.063	243.902	177.958	169.676	155.609	210.761	235.382	169.692	163.827	243.104	227.187	126.636	184.839	186.36	159.382	192.398	156.257	80.829	121.787	161.618	214.094	185.059	131.521	184.309	205.86	272.266	171.144	209.54	170.572	232.579	187.029	179.707	177.691
EX_thf[fe]	1.26571	0.0903648	0	0	0	0.221622	0	0.0500623	0	1.02879	0.950467	0.250446	0	0	0.211816	21.2935	32.4306	0	0.25066	0.170118	0.171769	4.6497	2.22697	3.12074	2.40549	0.0502576	0	2.29181	1.2828	0.244723	2.44128	2.09575	4.04128	0	1.8847	0.050012	10.1884	0.334097	4.01773	0	0.0499983	5.72681	0.301995	2.44314	0.789056	5.23372	0	2.60162	1.79229
EX_thm[fe]	0.966649	183.788	179.656	59.4189	184.257	84.4439	45.9891	147.295	115.27	97.9876	23.3858	119.306	63.8388	199.76	149.967	32.7707	68.5379	183.065	172.718	84.4837	29.8104	91.251	100.213	56.0532	47.9281	97.8922	76.36	27.3233	165.723	185.458	65.9163	183.865	81.1804	33.448	28.6462	76.0464	61.4388	12.0619	66.9819	74.5756	112.174	25.8202	153.833	99.8945	144.204	17.6691	184.652	149.095	81.0847
EX_thr_L[fe]	400.15	399.757	399.123	339.562	400.268	378.634	385.08	400.086	398.281	398.678	395.894	400.249	356.359	400.13	390.935	392.504	400.372	396.32	400.345	399.773	350.411	399.448	400.08	398.839	399.139	398.886	399.118	390.923	400.25	400.2	353.883	394.655	375.757	356.869	394.313	399.108	399.976	384.575	398.04	382.888	400.508	399.993	399.542	398.028	398.69	400.246	400.369	399.977	380.759
EX_thymd[fe]	19.3467	374.473	383.439	234.902	378.933	239.744	152.485	203.671	191.851	240.822	229.005	240.341	200.198	399.599	291.7	213.493	220.369	316.746	386.233	221.443	118.716	145.993	152.354	96.4074	94.2788	179.748	147.283	80.7048	379.116	399.355	345.618	379.905	307.797	350.412	91.5114	131.615	218.237	212.23	318.596	165.4	252.786	145.695	350.977	250.272	323.318	239.719	394.647	350.084	154.459
EX_tma[fe]	0.10037	363.923	354.092	52.3215	382.1	119.265	52.5245	63.9822	53.5853	106.905	63.0104	131.89	110.956	398.58	188.304	61.6773	82.082	192.84	314.53	80.3541	88.4816	82.1858	59.6203	70.8475	69.1759	36.9457	39.9544	52.3266	338.793	385.145	60.0784	368.802	222.358	8.24193	93.2085	80.6242	41.8644	42.0225	73.952	118.004	142.06	56.8602	221.109	106.652	297.241	36.0753	379.972	307.852	85.7313
EX_tmao[fe]	0.0501848	361.553	352.956	41.7008	381.269	107.188	38.4445	47.1353	44.6818	101.659	54.4744	111.892	94.2665	398.58	182.583	59.5841	77.5975	185.439	312.545	74.8898	82.0818	55.5068	38.3324	55.1094	51.268	27.8075	26.4816	39.5532	338.741	384.695	60.0784	363.528	202.714	7.99787	76.8007	44.0032	30.9769	39.8453	58.754	108.663	123.71	46.2184	195.094	93.9611	294.797	31.1629	379.029	297.296	66.6566
EX_trp_L[fe]	9.60105	375.889	383.771	190.422	379.648	222.483	184.745	247.274	239.414	240.65	204.345	265.236	194.465	399.62	302.829	171.753	223.096	318.665	381.628	228.106	153.623	200.14	216.485	131.054	133.209	227.347	206.63	103.96	369.017	399.548	313.992	374.954	268.523	319.724	103.579	155.907	274.136	145.259	312.198	177.233	277.367	115.827	364.482	255.147	322.296	241.2	395.004	350.394	153.222
EX_trypta[fe]	174.922	363.542	356.597	23.144	370.375	98.9312	22.9862	44.2913	27.6127	100.773	234.094	111.623	72.0828	397.546	209.885	209.196	132.57	182.57	318.589	77.5794	35.1325	26.0113	12.7484	15.0559	22.1648	6.21683	7.1395	35.2075	377.474	399.363	144.818	367.406	194.169	64.2459	61.9447	30.8248	72.519	206.145	71.3489	90.232	124.931	179.412	188.035	98.6681	311.414	153.042	390.07	314.443	36.5382
EX_tsul[fe]	0	180.339	176.297	7.6321	183.273	36.082	6.66035	14.6835	3.78625	51.6445	22.8578	50.1552	31.0686	201.15	89.8183	47.89	33.073	89.4403	144.595	30.034	13.8013	2.29943	1.78552	0.662148	7.45347	0.382319	0.232	4.17036	166.268	199.363	12.6008	183.434	111.44	1.18028	12.1412	10.3431	12.7089	12.0123	27.8049	38.734	51.65	25.3158	92.7079	39.9731	146.471	13.9038	185.847	148.277	1.34172
EX_ttdca[fe]	5.08802	195.417	189.428	227.445	192.952	177.13	158.277	231.316	218.13	158.746	32.0961	187.783	122.21	202.309	186.466	48.1946	121.495	234.421	211.797	161.425	176.334	178.369	197.592	115.602	105.387	203.796	189.033	71.6174	204.511	201.501	266.772	198.903	170.363	128.985	54.6519	103.524	251.025	28.7277	284.68	138.885	198.664	49.401	249.847	207.642	168.494	132.367	206.765	197.194	160.3
EX_tym[fe]	394.876	364.064	359.633	23.4677	370.665	108.346	25.9724	51.9729	27.6507	100.884	317.373	112.243	72.5835	397.75	236.202	311.52	220.791	183.022	319.003	83.7168	36.2873	26.4162	12.931	19.2822	28.2984	6.63174	7.71518	55.3356	384.42	399.529	160.038	368.13	220.568	62.6738	87.5025	37.4211	83.6276	305.115	85.1524	93.7323	134.85	324.252	188.265	104.936	321.696	213.519	390.614	319.753	42.3549
EX_tyr_L[fe]	400.141	392.075	393.599	291.49	397.161	324.543	331.162	260.527	240.77	315.181	396.321	323.383	322.673	399.556	320.811	383.832	347.328	278.244	365.941	325.309	319.666	291.731	278.649	337.279	337.811	242.701	267.831	356.551	400.245	400.104	147.345	393.794	351.06	234.161	365.038	338.665	262.929	380.626	165.545	334.538	309.413	386.573	250.418	299.633	388.645	391.521	397.412	368.515	293.275
EX_uchol[fe]	0	3.24479	4.44478	32.1331	1.54335	15.0315	69.5007	69.8918	49.7381	15.7103	0.0909144	50.3656	40.5843	0.05	23.4003	1.14303	25.2552	21.3396	0.300786	19.0152	91.5263	49.1223	63.3828	45.4468	38.418	53.9047	67.6291	35.1001	0	0.052946	0	1.59438	1.8898	0	21.3231	23.7171	83.974	6.95799	18.8648	31.4975	35.19	5.48637	1.63144	60.7327	3.07637	16.7067	0	11.669	27.2754
EX_ura[fe]	0.131128	5.38459	1.06586	54.2696	0.440882	49.6324	40.9243	5.49872	36.5762	49.4945	2.93292	13.2451	60.1296	0	2.66357	2.26569	0.14012	32.6613	10.008	59.9079	52.9729	46.479	43.6395	48.7219	42.308	60.7785	63.4598	120.014	0.26465	0	9.98111e-05	8.34325	10.626	0.243609	90.4482	74.2523	17.3199	0.273181	1.49521	47.6713	16.46	0.0501791	6.12319	12.3683	7.73526	95.4187	0.051498	2.70637	85.0404
EX_urea[fe]	4.60089	374.741	381.874	189.538	375.886	209.277	187.38	244.875	221.517	239.314	123.413	249.044	183.731	399.53	276.879	110.825	194.228	304.08	381.12	202.474	145.793	198.908	219.767	127.91	115.523	215.179	190.401	85.2797	369.041	397.414	170.722	371.881	258.263	249.111	81.5949	135.35	188.396	47.3944	129.487	167.37	242.76	87.2384	264.023	231.857	313.03	142.695	390.356	313.911	147.372
EX_uri[fe]	19.4476	378.748	385.471	269.2	382.22	253.741	239.741	253.762	253.73	262.737	229.003	268.238	235.308	399.663	293.47	216.695	242.862	325.607	386.261	208.519	211.578	211.575	225.847	162.887	156.438	230.563	206.945	107.456	379.136	399.377	314.446	382.013	307.362	314.726	111.927	165.668	289.453	213.185	330.364	204.365	284.667	150.545	352.434	277.544	335.353	161.289	395.684	357.662	184.921
EX_val_L[fe]	369.045	397.195	371.527	323.529	394.81	357.02	335.12	336.874	373.728	353.367	333.651	315.56	300.594	399.671	349.103	350.143	337.43	374.891	371.482	346.715	327.035	379.075	381.886	359.176	357.662	361.379	354.653	348.136	386.629	399.555	382.344	393.468	319.15	218.364	345.662	370.112	363.626	335.727	356.069	326.83	345.246	361.262	389.158	301.33	393.481	380.231	396.301	383.301	352.152
EX_xan[fe]	0	0.492218	0	3.74082	0	2.46993	0	0	2.63	0	1.27406	0	6.1737	0	2.67398	0.130733	0	1.21337	0	5.65441	4.63008	0	0	1.91758	0.460095	1.49953	1.82756	12.5414	0	0	0	0	1.65786	0.00255677	4.30715	0	0	0.222572	0.163919	3.08692	0.000218476	0	1.4603	0	0.568119	0.783512	0	0.052208	1.58192
EX_xtsn[fe]	0	180.741	176.679	8.24385	183.433	36.0417	5.84055	13.4715	2.22062	36.9631	26.7822	57.1986	30.3382	201.36	89.9997	26.2515	37.7577	89.4805	166.807	33.837	13.7104	1.3918	1.35424	0.13443	0.296709	0.332061	0.0908	4.17036	165.387	199.32	12.6008	184.486	59.7867	1.18028	12.0907	10.093	12.1437	11.3236	26.7602	38.1877	63.41	18.6458	92.9596	39.2061	146.935	13.743	197.518	149.293	1.25161
EX_xyl_D[fe]	1.66758	9.01122	5.51064	132.414	9.47073	111.435	51.9781	140.174	147.005	102.169	2.79271	82.1459	48.9939	0.57	71.917	18.1885	51.7917	123.321	36.3918	113.273	24.5203	114.061	118.633	57.8769	61.0591	150.724	124.724	37.402	7.6044	0.0958924	241.192	3.73033	48.2353	127.834	24.363	65.1737	141.033	4.52711	231.451	53.3189	100.473	13.9216	150.379	89.7711	10.9367	100.733	3.51584	31.3297	110.172
EX_zn2[fe]	0.00785733	0.00468023	0.00449693	0.00659718	0.00464982	0.00626315	0.00731136	0.00704472	0.00733895	0.00634847	0.00609153	0.00619027	0.00673653	0.0043917	0.00547685	0.00618832	0.0064864	0.00586314	0.00457544	0.00686898	0.00789289	0.00777033	0.00769176	0.00769188	0.00757185	0.0074509	0.00766485	0.00806308	0.00460557	0.00431026	0.00656519	0.00466133	0.00537474	0.0050881	0.00766925	0.00750515	0.00736313	0.00597262	0.00698952	0.00713057	0.0064289	0.00715776	0.00626614	0.00616108	0.00508773	0.00652247	0.00438414	0.00510771	0.00775917
[truncated: 39 more columns]
