# Supplementary material for: A Metabolic Model of Intestinal Secretions: The Link between Human Microbiota and Colorectal Cancer Progression
Source: Metabolites. 2021 Jul 15;11(7):456. doi: 10.3390/metabo11070456 (PMC8303431; doi:10.3390/metabo11070456)
Supplement: Supplementary file 1 [file metabolites-11-00456-s001.zip › Supp/Supplementary 5.xlsx]

## Sheet: Sheet1
Multivariate analysis parameteres and cross validation
PCA
Component	R2X	R2X(cum)	Eigenvalue	Q2	Limit	Q2(cum)	Significance	Iterations
0	Cent.
1	0.417	0.417	36.7	0.381	0.0149	0.381	R1	24
2	0.21	0.627	18.5	0.338	0.0151	0.59	R1	13
3	0.0721	0.699	6.35	0.0548	0.0152	0.613	R1	44
4	0.0566	0.756	4.98	0.0853	0.0154	0.646	R1	46
5	0.0439	0.8	3.86	0.126	0.0155	0.69	R1	27
6	0.0304	0.83	2.68	0.103	0.0157	0.722	R1	22
7	0.0195	0.85	1.71	0.0165	0.0159	0.727	R1	35
PLS-DA carcinoma vs. normal
Component	R2X	R2X(cum)	Eigenvalue	R2Y	R2Y(cum)	Q2	Limit	Q2(cum)	Significance	Iterations
0	Cent.
1	0.532	0.532	6.92	0.975	0.975	0.959	0.05	0.959	R1	2
2	0.087	0.619	1.13	0.0188	0.994	0.479	0.05	0.979	R1	2
PLS-DA adenoma vs. normal
Component	R2X	R2X(cum)	Eigenvalue	R2Y	R2Y(cum)	Q2	Limit	Q2(cum)	Significance	Iterations
0	Cent.
1	0.783	0.783	11	0.982	0.982	0.976	0.05	0.976	R1	2
2	0.038	0.82	0.532	0.0143	0.996	0.612	0.05	0.991	R1	2
PLS-DA carcinoma vs. adenoma
Component	R2X	R2X(cum)	Eigenvalue	R2Y	R2Y(cum)	Q2	Limit	Q2(cum)	Significance	Iterations
0	Cent.
1	0.572	0.572	8.58	0.95	0.95	0.933	0.05	0.933	R1	2
2	0.148	0.72	2.22	0.029	0.979	0.492	0.05	0.966	R1	2
3	0.0727	0.793	1.09	0.0139	0.993	0.508	0.05	0.983	R1	2
* In significance column, R1 means model is significant by considering Rule1 in SIMCA user guide.
